# Supplementary material for: Diversity and Host Specificity Revealed by Biological Characterization and Whole Genome Sequencing of Bacteriophages Infecting Salmonella enterica
Source: Viruses. 2019 Sep 14;11(9):854. doi: 10.3390/v11090854 (PMC6783827; doi:10.3390/v11090854)
Supplement: Supplementary file 1 [file viruses-11-00854-s001.zip]

Archive with 1 entries (1 files):
- viruses-576797-supplementary.xlsx
