# Supplementary material for: Diversity and Host Specificity Revealed by Biological Characterization and Whole Genome Sequencing of Bacteriophages Infecting Salmonella enterica
Source: Viruses. 2019 Sep 14;11(9):854. doi: 10.3390/v11090854 (PMC6783827; doi:10.3390/v11090854)
Supplement: Supplementary file 1 [file viruses-11-00854-s001.zip › viruses-576797-supplementary.xlsx]

## Sheet: Table S1
Table S1. Salmonella strains used for phage isolation and host range determination. Strains indicated with an asterisk (*) indicate its inclusion in the cocktail for phage isolation.
Salmonella strain	Source of isolation
*S. Enteritidis FSL S5-483a	Human
S. Thompson FSL S5-523a	Human
*S. Braenderup FSL S5-373a	Human
*S. Muenchen FSL S5-504a	Human
*S. Montevideo FSL S5-630a	Bovine
*S. Saintpaul FSL S5-649a	Human
*S. Typhimurium FSL S5-536a	Human
S. Javiana FSL S5-406a	Human
S. Senftenberg FSL S5-658a	Human
S. Mbandaka FSL S5-451a	Human
S. Agona FSL S5-517a	Human
S. Newport FSL S5-436a	Bovine
S. Newport S2c	Human
S. Newport S195c	Alfalfa seeds
S. Enteritidis S3c	Human
S. Enteritidis S187c	Leafy greens
S. Canada S30c	Chocolate
S. Chingola S32c	Seaweed
S. Luciana S43c	Cantaloupe
S. Typhimurium S189c	Chocolate
S. Heidelberg S191c	Cocoa beans
*S. Thompson S193c	Spinach
S. Thompson S194c	Feather meal
S. Infantis S198c	Pasta
S. Javiana S200c	Human
S. Javiana S203c	Octopus
S. Saintpaul S204c	Chia seeds
S. Saintpaul S205c	Shrimp
S. Muenchen S206c	Cantaloupe
S. Muenchen S207c	Orange juice
S. Agona S213c	Mussels
S. Agona S215c	Chill tank
S. Oranienburg S216c	Canine
S. Hadar S219c	Chicken rinse
S. Mbandaka S236c	Poultry
S. Mbandaka S238c	Pasta
S. Montevideo S239c	Thyme
S. Montevideo S241c	Poultry
S. Bareilly S258c	Human
S. Senftenberg S269c	Alfalfa seeds
S. Senftenberg S270c	Processed cheese
S. Litchfield S272c	Human
S. Litchfield S273c	Shrimp
S. Uganda S276c	Hog carcass
S. Uganda S277c	Ground beef
S. Havana S286c	Human
S. Poona S306c	Roast beef
S. Poona S307c	Cantaloupe
S. Ohio S316c	Goat
S. Berta S333c	Cheese
S. Liverpool S346c	Cantaloupe
S. Rubislaw S348	Horse
S. Typhimurium S441c	Environmental
S. Anatum S443c	Environmental
S. Typhimurium LT2d	Unspecified
4, 5, 12:I:- FSL S5-580a,e	Bovine
S. Typhimurium 14028S 1-5e	Unspecified
S. Typhimurium var. Copenhagen FSL S5-786a, f	Bovine
S. Typhimurium SL1344g	Unspecified
S. Schwarzengrund FSL S5-458a, h	Human
a ILSI North America Collection; b Strain isolated from irrigation water in the Lower Mainland, British Columbia, Canada; c The Salmonella Foodborne Syst-OMICS database (SalFoS) collection; d Strain resistant to STR (Lilleengen, 1950); e Strain resistant to AMC, AMP, FOX, CHL, STR, SUF, TET; f Strain resistant to AMC, AMP, FOX, CRO, CHL, KAN, STR, SUF, TET; g Strain resistant to STR (Hoiseth & St…

## Sheet: Table S2
Table S2. Sequencing coverage of newly isolated phages.
Phage	x coverage
SI1	754
S122	65
SC5	1156
SC6	124
SE1	299
SE2	552
SE3	444
SE4	585
SE5	288
SE6	192
SE7	117
SE8	168
SE9	387
SE10	531
SE11	301
SE13	1356
SE14	266
SF1	1465
SF3	861
SS1	999
SS3	330
SS4	2564
SS9	65
SS12	85
SW3	272
SW5	40
SW9	324
SE16	1366
SE19	234
SE20	117
SE21	317
SE22	200
SF4	1252
SF5	937
SF6	132
SF10	87
SI2	1597
SI7	59
SS6	872
SS7	955
SS8	1909
SS10	1023
SE18	345
SE21	622
SE24	377
SF2	1014
SF11	1177
SI3	863
SI5	330
SI8	142
SI23	892
SS5	1141

## Sheet: Table S3
Table S3. Annotated ORFs of the sequenced phages.
CLUSTER 1
SE21	ORF	Start	Stop	Frame	Strand	Length (bp)	Function (RAST)	Function (NCBI BLASTp)	E-value	% coverage	% identity	Function (NCBI BLASTp)	E-value	% coverage	% identity		SE22	ORF	Start	Stop	Frame	Strand	Length (bp)	Function (RAST)		Function (NCBI BLASTp)	E-value	% coverage	% identity	Function (NCBI BLASTp)	E-value	% coverage	% identity		SI23	ORF	Start	Stop	Frame	Strand	Length (bp)	Function (RAST)	Function (NCBI BLASTp)	E-value	% coverage	% identity	Function (NCBI BLASTp)	E-value	% coverage
	1	238	588	1	+	351	Phage protein	Hypothetical protein (Salmonella enterica)	2e-78	100	100	Hypothetical protein (Salmonella enterica)	6e-78	100	99			1	107	514	2	+	408	generated by GeneMarkS		DUF551 domain-containing protein (Salmonella enterica)	1e-96	100	99	DUF551 domain-containing protein (Escherichia coli)	8e-74	100	79			1	2907	1408	-3	-	1500	Phage terminase, large subunit	Terminase (S. enterica)	0	100	100	Terminase large subunit (S. enterica)	0	100
	2	818	1981	2	+	1164	Mobile element protein	Phage integrase family protein Salmonella enterica)	0	100	100	Phage integrase family protein (Salmonella enterica)	0	100	99			2	579	857	3	+	279	hypothetical protein		Hypothetical protein SEET0012_15720 (Salmonella enterica subsp. enterica serovar Tallahassee str. 0012)	1e-59	100	100	Hypothetical protein SEEN1469_11588 (Salmonella enterica subsp. enterica serovar Newport str. MA_10EN1469	2e-59	100	99			2	3373	2885	-1	-	489	Phage terminase, small subunit	Hypothetical protein (S. enterica)	2e-117	100	100	Terminase small subunit (S. phage 118970 sal4)	2e-117	100
	3	2590	2339	-1	-	252	hypothetical protein	Hypothetical protein SP25_68 (Salmonella phage 25)	1e-54	100	100	No 2nd hit						3	1102	1452	1	+	351	Phage protein		Hypothetical protein (Salmonella enterica)	2e-78	100	100	Hypothetical protein (Salmonella enterica)	6e-78	100	99			3	3781	3377	-1	-	405	Phage tail fibers	Hypothetical protein (S. enterica)	3e-91	100	100	Hypothetical protein (S. enterica)	2e-90	100
	4	2689	3621	1	+	933	Polymyxin resistance protein ArnC, glycosyl transferase (EC 2.4.-.-)	O-antigen conversion protein B (Enterobacteria phage UAB_Phi20)	0	100	100	Glycosyltransferase (Salmonella enterica)	0	100	100			4	1682	2845	2	+	1164	Mobile element protein		Phage integrase family protein (Salmonella enterica)	0	100	100	Phage integrase family protein (Salmonella enterica)	0	100	99			4	4140	3784	-3	-	357	Orf80	Uncharacterized 9.0 kDa protein in gp15-gp3 intergenic region ORF80 (S. enterica subsp. enterica serovar Weltevreden str. 2007-60-3289-1)	2e-79	100	100	Hypothetical protein SE1_gp48 (S. phage SE1 (in:P22virus))	1e-78	99
	5	3926	5068	2	+	1143	O-antigen conversion: translocase	O-antigen conversion protein C (Enteribacteria phage UAB_Phi20)	0	100	100	Hypothetical protein (Salmonella enterica)	0	100	100			5	3454	3203	-1	-	252	hypothetical protein		Hypothetical protein SP2468 (Salmonella phage 25)	1e-54	100	100	No 2nd hit						5	4871	4350	-2	-	522	FIG00641140: hypothetical protein	DNA-binding protein (S. enterica)	2e-126	100	100	MULTISPECIES: DNA-binding protein (Enterobacteriaceae)	1e-125	100
	6	7130	5127	-2	-	2004	Phage tail spike protein	Tailspike protein (Salmonella enterica)	0	100	100	Endorhamnosidase (Salmonella enterica)	0	100	99			6	3553	4485	1	+	933	Polymyxin resistance protein ArnC, glycosyl transferase (EC 2.4.-.-)		O-antigen conversion protein B (Enterobacteria phage UAB_Phi20)	0	100	100	Glycosyltransferase (Salmonella enterica)	0	100	100			6	4926	5051	3	+	126	hypothetical protein	Hypothetical protein SPN3UB_0070 (S. phage SPN3UB)	1e-21	100	100	Hypothetical protein (E. coli)	4e-20	100
	7	8243	7341	-2	-	903	putative antirepressor protein	Phage antirepressor Ant (Salmonella enterica)	0	100	100	Antirepressor (Enterobacteria phage UAB_Phi20)	0	100	99			7	4790	5932	2	+	1143	O-antigen conversion: translocase		O-antigen conversion protein C (Enterobacteria phage UAB_Phi20)	0	100	100	Hypothetical protein (Salmonella enterica)	0	100	100			7	5554	5084	-1	-	471	Phage endopeptidase	Lysis protein (S. enterica)	1e-110	100	100	Lysis protein (S. enterica)	5e-110	100
	8	8464	8312	-1	-	153	Phage repressor	Repressor (Salmonella phage 103203_sal5)	3e-28	100	100	Repressor (Salmonella phage 11870_sal4)	3e-28	100	100			8	7994	5991	-2	-	2004	Phage tail spike protein		Tailspike protein (Salmonella enterica)	0	100	100	Endorhamnosidase (Salmonella enterica)	0	100	99			8	5988	5551	-3	-	438	Phage endolysin	Phage lysozyme (S. enterica subsp. enterica serovar Dublin str. UC16)	3e-102	100	100	Lysozyme (S. enterica)	4e-102	100
	9	8564	8815	2	+	252	regulatory protein	Arc family DNA-binding protein (Salmonella enterica)	2e-54	100	100	Arc family DNA-binding protein (Escherichia coli)	1e-53	100	99			9	9107	8205	-2	-	903	putative antirepressor protein		Phage antirepressor Ant (Salmonella enterica)	0	100	100	Antirepressor (Enterobacteria phage UAB_Phi20)	0	100	99			9	6298	5972	-1	-	327	Phage holin	Phage holin, lambda family (S. enterica)	8e-72	100	100	Phage holin, lambda family (S. enterica)	2e-71	100
	10	8915	9094	2	+	180	Phage protein	Hypothetical protein (Salmonella phage 118970_sal4)	5e-34	100	100	Hypothetical protein (Salmonella enterica)	6e-34	100	100			10	9337	9176	-1	-	162	Phage repressor		Repressor (Salmonella phage 103203_sal5)	1e-30	100	100	Repressor (Salmonella phage 118970_sal4)	1e-30	100	100			10	7165	6677	-1	-	489	Phage antitermination protein Q	DUF1133 family protein (S. enterica)	1e-117	100	100	DUF1133 family protein (S. enterica)	3e-117	100
	11	9473	9108	-2	-	366	generated by GeneMarkS; orf_3	Hypothetical protein (Enterobacteriaceae)	3e-86	100	100	Hypothetical protein (Escherichia coli)	9e-86	100	99			11	9428	9679	2	+	252	regulatory protein		Arc family DNA-binding protein (Salmonella enterica)	2e-54	100	100	Arc family DNA-binding protein (Escherichia coli)	1e-53	100	99			11	7341	7162	-3	-	180	Phage Nin protein	Hypothetical protein (S. enterica)	4e-35	100	100	Hypothetical protein (S. enterica)	8e-35	100
	12	9516	9998	3	+	483	superinfection exclusion protein	Hypothetical protein (Salmonella enterica)	6e-109	100	100	Superinfection exclusion (Enterobacteria phage UAB_Phi20)	1e-108	100	100			12	9779	9958	2	+	180	Phage protein		Hypothetical protein (Salmonella phage 118970_sal4)	5e-34	100	100	Hypothetical protein (Salmonella enterica)	6e-34	100	100			12	7525	7322	-1	-	204	Phage NinH	Protein ninH (S. enterica)	4e-42	100	100	Protein ninH (S. enterica)	6e-42	100
	13	11850	10021	-3	-	1830	Phage DNA transfer protein	Hypothetical protein (Salmonella enterica)	0	100	100	DNA transfer protein (Salmonella enterica)	0	100	99			13	10337	9972	-2	-	366	generated by GeneMarkS; orf_3		Hypothetical protein (Enterobacteriaceae)	3e-86	100	100	Hypothetical protein (Escherichia coli)	9e-86	100	99			13	7725	7522	-3	-	204	Phage NinY	Hypothetical protein (S. enterica)	2e-43	100	100	Hypothetical protein (S. enterica)	4e-43	100
	14	13265	11850	-2	-	1416	Phage DNA transfer protein	Injection protein (Salmonella enterica)	0	100	100	DNA transfer protein (Salmonella enterica)	0	100	99			14	10368	10862	3	+	495	Phage superinfection exclusion protein		Hypothetical protein (Salmonella enterica)	2e-112	100	100	SieA protein (Salmonella phage P22-pbi)	8e-112	100	99			14	8348	7743	-2	-	606	Phage NinG rap recombination	Recombination protein NinG (S. enterica)	2e-146	100	100	Recombination protein NinG (S. enterica)	2e-144	100
	15	13965	13276	-3	-	690	Phage DNA transfer protein	Hypothetical protein (Salmonella enterica)	7e-156	100	100	gp7 (Salmonella virus P22)	2e-155	100	99			15	12714	10885	-3	-	1830	Phage DNA transfer protein		Hypothetical protein (Salmonella enterica)	0	100	100	DNA transfer protein (Salmonella enterica)	0	100	99			15	8505	8341	-3	-	165	hypothetical protein	Hypothetical protein (S. enterica)	3e-34	100	100	Hypothetical protein (Cronobacter sakazakii)	9e-30	100
	16	14423	13968	-2	-	456	Phage capsid and scaffold	DUF2824 family protein (Salmonella enterica)	3e-110	100	100	DUF2824 family protein (Salmonella enterica)	8e-110	100	99			16	14129	12714	-2	-	1416	Phage DNA transfer protein		Injection protein (Salmonella enterica)	0	100	100	DNA transfer protein (Salmonella enterica)	0	100	99			16	8833	8651	-1	-	183	Phage NinF	Protein ninH (S. enterica)	2e-36	100	100	Hypothetical protein (S. enterica)	1e-32	100
	17	15124	14423	-1	-	702	DNA stabilization, phage-associated	Hypothetical protein (Salmonella enterica)	2e-166	100	100	RecName: Full=Tail needle protein gp26; AltName: Full=Head completion protein; AltName: Full=Packaged DNA stabilization protein; AltName: Full=Tail accessory factor gp26	4e-166	100	99			17	14829	14140	-3	-	690	Phage DNA transfer protein		Hypothetical protein (Salmonella enterica)	7e-156	100	100	gp7 (Salmonella virus P22)	2e-155	100	99			17	9248	8847	-2	-	402	hypothetical protein	Hypothetical protein (S. enterica)	2e-95	100	100	Hypothetical protein (S. enterica)	5e-94	100
	18	16513	15128	-1	-	1386	DNA stabilization, phage-associated	Packaged DNA stabilization protein gp10 (Salmonella enterica)	0	100	100	Packaged DNA stabilization protein gp10 (Salmonella enterica subsp. enterica serovar Give var. 15 str. CFSAN004343	0	100	100			18	15287	14832	-2	-	456	Phage capsid and scaffold		DUF2824 family protein (Salmonella enterica)	3e-110	100	100	DUF2824 family protein (Salmonella enterica)	9e-110	100	99			18	9427	9251	-1	-	177	Phage NinE	MULTISPECIES: NinE family protein (Enterobacteriaceae)	5e-35	100	100	MULTISPECIES: NinE family protein (Escherichia)	5e-35	100
	19	17006	16506	-2	-	501	DNA stabilization, phage-associated	Head completion protein (Salmonella enterica)	4e-121	100	100	Packaged DNA stabilization protein p27 (Salmonella enterica)	2e-120	100	99			19	15988	15287	-1	-	702	DNA stabilization, phage-associated		Hypothetical protein (Salmonella enterica)	2e-166	100	100	RecName: Full=Tail needle protein gp26; AltName: Full=Head completion protein; AltName: Full=Packaged DNA stabilization protein; AltName: Full=Tail accessory factor gp26	4e-166	100	99			19	10269	9424	-3	-	846	Phage NinC	Hypothetical protein (S. enterica)	0	100	100	Hypothetical protein (E. coli)	0	100
	20	17199	16990	-3	-	210	FIG01045850: hypothetical protein	Hypothetical protein (Salmonella enterica)	5e-41	100	100	Hypothetical protein (Salmonella enterica)	8e-41	100	99			20	17410	15992	-1	-	1419	DNA stabilization, phage-associated		Packaged DNA stabilization protein gp10 (Salmonella enterica)	0	100	100	Hypothetical protein (Salmonella enterica)	0	100	99			20	10712	10266	-2	-	447	Phage NinB DNA recombination	Recombination protein NinB (S. enterica)	2e-104	100	100	Recombination protein NinB (S. enterica)	2e-103	100
	21	18530	17238	-2	-	1293	Phage capsid protein	Coat protein (Salmonella enterica)	0	100	100	Coat protein (Salmonella enterica)	0	100	99			21	17870	17370	-2	-	501	DNA stabilization, phage-associated		Head completion protein (Salmonella enterica)	4e-121	100	100	Packaged DNA stabilization protein p27 (Salmonella enterica)	2e-120	100	99			21	10965	10669	-3	-	297	Phage protein	Hypothetical protein (S. enterica)	2e-64	100	100	Hypothetical protein (S. enterica)	1e-62	100
	22	19441	18530	-1	-	912	Phage capsid and scaffold	Scaffold protein (Salmonella enterica)	0	100	100	Scaffold protein (Salmonella enterica)	0	100	99			22	18063	17854	-3	-	210	FIG01045850: hypothetical protein		Hypothetical protein (Salmonella enterica)	5e-41	100	100	Hypothetical protein (Salmonella enterica)	8e-41	100	99			22	11228	10968	-2	-	261	FIG00642860: hypothetical protein	Hypothetical protein (S. enterica)	6e-55	100	99	Hypothetical protein ST64Tp32 (S. virus ST64T)	2e-54	100
	23	21632	19455	-2	-	2178	Phage portal protein	Portal protein (Salmonella enterica)	0	100	100	Portal protein (Salmonella enterica)	0	100	99			23	19394	18102	-2	-	1293	Phage capsid protein		Coat protein (Salmonella enterica)	0	100	100	Coat protein (Salmonella enterica)	0	100	99			23	11422	11228	-1	-	195	hypothetical protein	Hypothetical protein (S. enterica)	2e-40	100	100	Hypothetical protein SEE_01894 (S. enterica subsp. enterica serovar Typhimurium str. TN061786)	2e-40	100
	24	23131	21632	-1	-	1500	Phage terminase, large subunit	Terminase (Salmonella enterica)	0	100	100	Terminase large subunit (Salmonella enterica)	0	100	99			24	20305	19394	-1	-	912	Phage capsid and scaffold		Scaffolding protein (Salmonella enterica)	0	100	100	Scaffold protein (Salmonella enterica)	0	100	99			24	12872	11496	-2	-	1377	Phage replicative DNA helicase (EC 3.6.1.-)	DNA helicase (S. enterica)	0	100	100	Replicative DNA helicase (S. enterica)	0	100
	25	23597	23109	-2	-	489	Phage terminase, small subunit	Hypothetical protein (Salmonella enterica)	1e-117	100	100	Terminase small subunit (Salmonella phage 118970_sal4)	2e-117	100	99			25	22496	20319	-2	-	2178	Phage portal protein		Portal protein (Salmonella enterica)	0	100	100	Portal protein (Salmonella enterica)	0	100	99			25	13684	12869	-1	-	816	Origin specific replication initiation factor	DNA replication protein (S. enterica)	0	100	100	DNA replication protein gp18 (S. enterica)	0	100
	26	24005	23601	-2	-	405	Phage tail fibers	Hypothetical protein (Salmonella enterica)	3e-91	100	100	Hypothetical protein (Salmonella enterica)	2e-90	100	99			26	23995	22496	-1	-	1500	Phage terminase, large subunit		Terminase (Salmonella enterica)	0	100	100	Terminase large subunit (Salmonella enterica)	0	100	99			26	13823	13677	-2	-	147	Phage protein	DUF2740 domain-containing protein (S. enterica)	1e-25	100	100	DUF2740 domain-containing protein (S. enterica)	2e-25	100
	27	24331	24008	-1	-	324	Orf80	Uncharacterized 9.0 kDa protein in gp15-gp3 intergenic region ORF80 [Salmonella enterica subsp. enterica serovar Weltevreden str. 2007-60-3289-1]	1e-70	100	100	Hypothetical protein SE1 (gp48 (Salmonella phage SE1 (in:P22virus))	1e-69	99	100			27	24461	23973	-2	-	489	Phage terminase, small subunit		Hypothetical protein (Salmonella enterica)	1e-117	100	100	Terminase small subunit (Salmonella phage 118970_sal4)	2e-117	100	99			27	14136	13858	-3	-	279	cII	Transcriptional regulator (S. enterica)	2e-60	100	100	cII (S. enterica subsp. enterica serovar Thompson)	4e-60	100
	28	25095	24574	-3	-	522	FIG00641140: hypothetical protein	DNA-binding protein (Salmonella enterica)	2e-126	100	100	DNA-binding protein (Enteribacteriaceae)	1e-125	100	99			28	24869	24465	-2	-	405	Phage tail fibers		Hypothetical protein (Salmonella enterica)	3e-91	100	100	Hypothetical protein (Salmonella enterica)	2e-90	100	99			28	14428	14243	-1	-	186	FIG00640419: hypothetical protein	Hypothetical protein (S. enterica)	2e-36	100	100	Hypothetical protein (S. enterica)	1e-35	100
	29	25150	25275	1	+	126	hypothetical protein	Hypothetical protein SPB3uB_0070 (Salmonella phage SPB3UB)	1e-21	100	100	Hypothetical protein (Escherichia coli)	4e-20	100	98			29	25228	24872	-1	-	357	Orf80		Uncharacterized 9.0 kDa protein in gp15-gp3 intergenic region ORF80 [Salmonella enterica subsp. enterica serovar Weltevreden str. 2007-60-3289-1]	2e-79	100	100	Hypothetical protein SE1_gp48 (Salmonella phage SE1 (in:P22 virus))	1e-78	99	100			29	14524	15159	1	+	636	FIG017723: Putative cI prophage repressor protein	LexA family transcriptional regulator (S. enterica)	2e-154	100	99	Helix-turn-helix domain-containing protein (S. enterica)	8e-154	100
	30	25778	25308	-2	-	471	Phage endopeptidase	Lysis protein (Salmonella enterica)	1e-110	100	100	Lysis protein (Salmonella enterica)	5e-110	100	99			30	25959	25438	-3	-	522	FIG00641140: hypothetical protein		DNA-binding protein (Salmonella enterica)	2e-126	100	100	DNA-binding protein (Enterobacteriaceae)	1e-125	100	99			30	15513	15815	3	+	303	Phage antitermination protein N	Hypothetical protein (S. enterica)	2e-66	100	100	Hypothetical protein (S. enterica)	2e-65	100
	31	26212	25775	-1	-	438	Phage endolysin	Phage lysozyme (Salmonella enterica subsp. enterica serovar Dublin str. UC16)	3e-102	100	100	Lysozyme (Salmonella enterica)	3e-102	100	100			31	26014	26139	1	+	126	hypothetical protein		Hypothetical protein SPN3UB_0070 (Salmonella phage SPN3UB)	1e-121	100	100	Hypothetical protein (Escherichia coli)	4e-20	100	98			31	16414	15836	-1	-	579	superinfection exclusion	Superinfection exclusion protein B (S. enterica)	3e-140	100	100	Superinfection exclusion protein B (Salmonella enterica subsp. enterica serovar Heidelberg str. 41565)	6e-140	100
	32	26522	26196	-2	-	327	Phage holin	Phage holin, lambda family (Salmonella enterica)	8e-72	100	100	Phage holin, lambda family (Salmonella enterica)	2e-71	100	99			32	26642	26172	-2	-	471	Phage endopeptidase		Lysis protein (Salmonella enterica)	1e-110	100	100	Lysis protein (Salmonella enterica)	5e-110	100	99			32	16629	16829	3	+	201	antirestriction protein	Restriction inhibitor protein ral (S. enterica)	8e-41	100	100	Antirestriction protein (S. enterica)	4e-40	100
	33	27389	26901	-2	-	489	Phage antitermination protein Q	DUF1133 family protein (Salmonella enterica)	9e-118	100	100	DUF1133 family protein (Salmonella enterica)	3e-117	100	99			33	27076	26639	-1	-	438	Phage endolysin		Phage lysozyme (Salmonella enterica subsp. enterica serovar Dublin str. UC16)	3e-102	100	100	Lysozyme (Salmonella enterica)	3e-102	100	100			33	16857	17099	3	+	243	hypothetical protein	Hypothetical protein (S. enterica)	2e-51	100	100	Hypothetical protein (Escherichia albertii)	7e-50	100
	34	27565	27386	-1	-	180	Phage Nin protein	Hypothetical protein (Salmonella enterica)	3e-35	100	100	Hypothetical protein (Salmonella enterica)	8e-35	100	98			34	27386	27060	-2	-	327	Phage holin		Phage holin, lambda family (Salmonella enterica)	8e-72	100	100	Phage holin, lambda family (Salmonella enterica)	2e-171	100	99			34	17131	17421	1	+	291	Phage protein	Hypothetical protein SEET4502_15105 (S. enterica subsp. enterica serovar Typhimurium str. 34502)	7e-63	100	100	Hypothetical protein (S. enterica)	2e-62	100
	35	27749	27546	-2	-	204	Phage NinH	Protein ninH (Salmonella enterica)	4e-42	100	100	Protein ninH (Salmonella enterica)	6e-42	100	99			35	28253	27765	-2	-	489	Phage antitermination protein Q		DUF1133 family protein (Salmonella enterica)	1e-117	100	100	DUF1133 family protein (Salmonella enterica)	3e-117	100	99			35	17421	17546	3	+	126	hypothetical protein	Hypothetical protein epsilon34_gp40 (Salmonella phage epsilon34)	6e-19	100	100	Hypothetical protein SEET4502_15100 (S. enterica subsp. enterica serovar Typhimurium str. 34502)	2e-18	100
	36	27949	27746	-1	-	204	Phage NinY	Hypothetical protein (Salmonella enterica)	2e-43	100	100	Hypothetical protein (Salmonella enterica)	4e-43	100	99			36	28429	28250	-1	-	180	Phage Nin protein		Hypothetical protein (Salmonella enterica)	3e-35	100	100	Hypothetical protein (Salmonella enterica)	8e-35	100	98			36	17878	18066	1	+	189	FIG01045708: hypothetical protein	Hypothetical protein (S. enterica)	7e-39	100	100	Protein kil (S. enterica)	2e-38	100
	37	28572	27967	-3	-	606	Phage NinG rap recombination	Recombination protein NinG (Salmonella enterica)	2e-146	100	100	Recombination protein NinG (Salmonella enterica)	2e-144	100	98			37	28613	28410	-2	-	204	Phage NinH		Protein ninH (Salmonella enterica)	4e-42	100	100	Protein ninH (Salmonella enterica)	6e-42	100	99			37	18056	18199	2	+	144	DNA recombinase, phage-associated	Predicted prophage protein (S. enterica subsp. enterica serovar Typhimurium str. D23580)	2e-25	100	100	Hypothetical protein, partial (S. enterica)	3e-25	100
	38	28729	28565	-1	-	165	hypothetical protein	Hypothetical protein (Salmonella enterica)	3e-34	100	100	Hypothetical protein (Cronobacter sakazakii)	9e-30	100	91			38	28834	28610	-1	-	225	Phage NinY		Hypothetical protein (Salmonella enterica)	2e-49	100	100	Hypothetical protein (Salmonella enterica)	5e-49	100	99			38	18196	18903	1	+	708	Putative DNA-binding protein Erf	Recombinase (S. enterica)	5e-175	100	100	Hypothetical protein (S. enterica)	3e-174	100
	39	29078	28875	-2	-	204	Phage NinF	Protein ninF (Salmonella enterica)	5e-42	100	100	Hypothetical protein (Salmonella enterica)	2e-38	100	93			39	29436	28831	-3	-	606	Phage NinG rap recombination		Recombination protein NinG (Salmonella enterica)	2e-146	100	100	Recombination protein NinG (Salmonella enterica)	2e-144	100	98			39	18903	19187	3	+	285	Phage anti-RecBCD 1	Sigma-70 family RNA polymerase sigma factor (S. enterica)	2e-63	100	100	Sigma-70 family RNA polymerase sigma factor (S. enterica)	2e-62	100
	40	29502	29071	-3	-	432	hypothetical protein	Hypothetical protein (Salmonella enterica)	9e-96	93	100	Hypothetical protein (Salmonella enterica)	2e-94	93	98			40	29593	29429	-1	-	165	hypothetical protein		Hypothetical protein (Salmonella enterica)	3e-34	100	100	Hypothetical protein (Cronobacter sakazakii)	9e-30	100	91			40	19234	19527	1	+	294	FIG01047205: hypothetical protein	DUF2856 family protein (S. enterica)	6e-66	100	100	DUF2856 family protein (S. enterica)	5e-65	100
	41	30493	29648	-1	-	846	Phage NinC	Hypothetical protein (Salmonella enterica)	0	100	100	Prophage protein (Escherichia coli)	0	100	99			41	29942	29739	-2	-	204	Phage NinF		Protein ninF (Salmonella enterica)	5e-42	100	100	Hypothetical protein (Salmonella enterica)	2e-38	100	93			41	19538	19708	2	+	171	Phage protein	DUF2737 family protein (S. enterica)	2e-32	100	100	Hypothetical protein CFSAN001083_24528, partial (S. enterica subsp. enterica serovar Cubana str. CFSAN001083)	9e-32	100
	42	30936	30490	-3	-	447	Phage NinB DNA recombination	Recombination protein NinB (Salmonella enterica)	2e-104	100	100	Recombination protein NinB (Salmonella enterica)	2e-103	100	99			42	30336	29935	-3	-	402	hypothetical protein		Hypothetical protein (Salmonella enterica)	2e-95	100	100	Hypothetical protein (Salmonella enterica)	5e-94	100	98			42	19705	20160	1	+	456	Phage eae protein	Hypothetical protein (S. enterica)	2e-105	100	0	Hypothetical protein (E. coli)	1e-103	100
	43	31189	30893	-1	-	297	Phage protein	Hypothetical protein (Salmonella enterica)	2e-64	100	100	Hypothetical protein (Salmonella enterica)	1e-62	100	97			43	31357	30512	-1	-	846	Phage NinC		Hypothetical protein (Salmonella enterica)	0	100	100	Hypothetical protein (Escherichia coli)	0	100	99			43	20157	20666	3	+	510	Phage EaA protein	ead/Ea22-like family protein (S. enterica)	2e-117	100	100	ead/Ea22-like family protein (E. coli)	2e-112	100
	44	31440	31192	-3	-	249	FIG00642860: hypothetical protein	Hypothetical protein AEV13_06500 (Salmonella enterica subsp. enterica serovar Thompson)	3e-52	100	100	Hypothetical protein (Salmonella enterica)	1e-51	100	99			44	31800	31354	-3	-	447	Phage NinB DNA recombination		Recombination protein NinB (Salmonella enterica)	2e-104	100	100	Recombination protein NinB (Salmonella enterica)	2e-103	100	99			44	20668	20865	1	+	198	hypothetical protein	Hypothetical protein ECAGIv1_0097 (E. coli)	2e-41	100	98	MULTISPECIES: Hypothetical protein (Enterobacteriaceae)	4e-41	100
	45	31646	31452	-2	-	195	hypothetical protein	Hypothetical protein (Salmonella enterica)	1e-40	100	100	Hypothetical protein SEE_01894 (Salmonella enterica subsp. enterica serovar Typhimurium)	1e-40	100	100			45	32053	31757	-1	-	297	Phage protein		Hypothetical protein (Salmonella enterica)	2e-64	100	100	Hypothetical protein (Salmonella enterica)	1e-62	100	97			45	20876	21442	2	+	567	generated by GeneMarkS	DUF551 domain-containing protein (S. enterica)	3e-137	100	100	DUF551 domain-containing protein (S. enterica)	2e-86	100
	46	33096	31720	-3	-	1377	Phage replicative DNA helicase (EC 3.6.1.-)	DNA helicase (Salmonella enterica)	0	100	100	Replicative DNA helicase (Salmonella enterica)	0	100	99			46	32316	32056	-3	-	261	FIG00642860: hypothetical protein		Hypothetical protein (Salmonella enterica)	6e-55	100	99	Hypothetical protein ST64Tp32 (Salmonella virus ST64T)	2e-54	100	98			46	21507	21785	3	+	279	hypothetical protein	Hypothetical protein SEET0012_15720 (S. enterica subsp. enterica serovar Tallahassee str. 0012)	1e-59	100	100	Hypothetical protein SEEN1469_11588 (S. enterica subsp. enterica serovar Newport str. MA_10EN1469)	2e-59	100
	47	33908	33093	-2	-	816	Origin specific replication initiation factor	DNA replication protein (Salmonella enterica)	0	100	100	DNA replication protein gp18 (Salmonella enterica)	0	100	99			47	32510	32316	-2	-	195	hypothetical protein		Hypothetical protein (Salmonella enterica)	1e-40	100	100	Hypothetical protein SEE_01894 (Salmonella enterica subsp. enterica serovar Typhimurium str. TN061786)	2e-40	100	100			47	22030	22380	1	+	351	Phage protein	Hypothetical protein (S. enterica)	2e-78	100	100	Hypothetical protein (S. enterica)	6e-78	100
	48	34047	33901	-3	-	147	Phage protein	DUF2740 domain-containing protein (Salmonella enterica)	1e-25	100	100	DUF2740 domain-containing protein (Salmonella enterica)	1e-25	100	100			48	33960	32584	-3	-	1377	Phage replicative DNA helicase (EC 3.6.1.-)		DNA helicase (Salmonella enterica)	0	100	100	Replicative DNA helicase (Salmonella enterica)	0	100	99			48	22610	23773	2	+	1164	Mobile element protein	Phage integrase family protein (S. enterica)	0	100	100	Phage integrase family protein (S. enterica)	0	100
	49	34360	34082	-1	-	279	cII	Transcriptional regulator (Salmonella enterica)	2e-60	100	100	cII (Salmonella enterica subsp. enterica serovar Thompson)	4e-60	100	99			49	34772	33957	-2	-	816	Origin specific replication initiation factor		DNA replication protein (Salmonella enterica)	0	100	100	DNA replication protein gp18 (Salmonella enterica)	0	100	99			49	24382	24131	-1	-	252	hypothetical protein	Hypothetical protein SP25_68 (S. phage 25)	1e-54	100	100	n/a
	50	34652	34467	-2	-	186	FIG00640419: hypothetical protein	Hypothetical protein (Salmonella enterica)	2e-36	100	100	Hypothetical protein (Salmonella enterica)	1e-35	100	98			50	34911	34765	-3	-	147	Phage protein		DUF2740 domain-containing protein (Salmonella enterica)	1e-25	100	100	DUF2740 domain-containing protein (Salmonella enterica)	1e-25	100	100			50	24481	25413	1	+	933	Polymyxin resistance protein ArnC, glycosyl transferase (EC 2.4.-.-)	O-antigen conversion protein B (Enterobacteria phage UAB_Phi20)	0	100	100	Glycosyltransferase (S. enterica)	0	100
	51	34748	35383	2	+	636	FIG017723: Putative cI prophage repressor protein	LexA family transcriptional regulator (Salmonella enterica)	2e-155	100	100	Prophage repressor (Salmonella virus P22)	8e-155	100	99			51	35224	34946	-1	-	279	cII		Transcriptional regulator (Salmonella enterica)	2e-60	100	100	cII (Salmonella enterica subsp. enterica serovar Thompson)	4e-60	100	99			51	25718	26860	2	+	1143	O-antigen conversion: translocase	O-antigen conversion protein C (Enterobacteria phage UAB_Phi20)	0	100	100	Hypothetical protein (S. enterica)	0	100
	52	35737	36039	1	+	303	Phage antitermination protein N	Hypothetical protein (Salmonella enterica)	2e-166	100	100	Hypothetical protein (Salmonella enterica)	2e-65	100	99			52	35516	35331	-2	-	186	FIG00640419: hypothetical protein		Hypothetical protein (Salmonella enterica)	2e-36	100	100	Hypothetical protein (Salmonella enterica)	1e-35	100	98			52	28922	26919	-2	-	2004	Phage tail spike protein	Tailspike protein (S. enterica)	0	100	100	Endorhamnosidase (S. enterica)	0	100
	53	36638	36060	-2	-	579	superinfection exclusion	Superinfection exclusion protein B (Salmonella enterica)	3e-140	100	100	Superinfection exclusion protein B (Salmonella enterica subsp. enterica serovar Heidelberg)	5e-140	100	100			53	35612	36247	2	+	636	FIG017723: Putative cI prophage repressor protein		LexA family transcriptional regulator (Salmonella enterica)	2e-155	100	100	Prophage repressor (Salmonella virus P22)	8e-115	100	99			53	30035	29133	-2	-	903	putative antirepressor protein	Phage antirepressor Ant (S. enterica)	0	100	100	Antirepressor (Enterobacteria phage UAB Phi20)	0	100
	54	36895	37053	1	+	159	antirestriction protein	Restriction inhibitor protein ral (Salmonella enterica)	2e-28	100	98	Antirestriction protein (Salmonella enterica)	2e-28	100	98			54	36601	36903	1	+	303	Phage antitermination protein N		Hypothetical protein (Salmonella enterica)	2e-66	100	100	Hypothetical protein (Salmonella enterica)	2e-65	100	99			54	30265	30104	-1	-	162	Phage repressor	Repressor (S. phage 103203 sal5)	1e-30	100	100	Repressor (S. phage 118970 sal4)	1e-30	100
	55	37096	37323	1	+	228	hypothetical protein	Hypothetical protein (Salmonella enterica)	6e-48	100	100	Hypothetical protein (Escherichia coli)	2e-46	100	97			55	37502	36924	-2	-	579	superinfection exclusion		Superinfection exclusion protein B (Salmonella enterica)	3e-140	100	100	Superinfection exclusion protein (Salmonella enterica subsp. enterica serovar Heidelberg str. 41565)	6e-140	100	100			55	30356	30607	2	+	252	regulatory protein	Arc family DNA-binding protein (S. enterica)	2e-54	100	100	Arc family DNA-binding protein (E. coli)	1e-53	100
	56	37355	37645	2	+	291	Phage protein	Hypothetical protein SEET4502_15105 (Salmonella enterica subsp. enterica serovar Typhimurium)	6e-63	100	100	Hypothetical protein (Salmonella enterica)	2e-62	100	100			56	37717	37917	1	+	201	antirestriction protein		Restriction inhibitor protein ral (Salmonella enterica)	8e-41	100	100	Antirestriction protein (Salmonella enterica)	4e-40	100	98			56	30707	30886	2	+	180	Phage protein	Hypothetical protein (S. phage 118970_sal4)	6e-34	100	100	Hypothetical protein (S. enterica)	6e-34	100
	57	37645	37770	1	+	126	hypothetical protein	Hypothetical protein epsilon34_gp40 (Salmonella phage epsilon34)	6e-19	100	100	Hypothetical protein SEET4502_15100 (Salmonella enterica subsp. enterica serovar Typhimurium)	2e-18	100	98			57	37945	38187	1	+	243	hypothetical protein		Hypothetical protein (Salmonella enterica)	2e-51	100	100	Hypothetical protein (Escherichia albertii)	6e-50	100	98			57	31265	30900	-2	-	366	generated by GeneMarkS; orf_3	MULTISPECIES: Hypothetical protein (Enterobacteriaceae)	3e-86	100	100	Hypothetical protein (E. coli)	9e-86	100
	58	38102	38290	2	+	189	FIG01045708: hypothetical protein	Hypothetical protein (Salmonella enterica)	7e-39	100	100	Protein kil (Salmonella enterica)	1e-38	100	98			58	38219	38509	2	+	291	Phage protein		Hypothetical protein SEET4502_15105 (Salmonella enterica subsp. enterica serovar Typhimurium str. 34502)	7e-63	100	100	Hypothetical protein (Salmonella enterica)	2e-62	100	100			58	31296	31790	3	+	495	Phage superinfection exclusion protein	Hypothetical protein (S. enterica)	2e-112	100	100	SieA protein (S. phage P22-pbi)	9e-112	100
	59	38280	38423	3	+	144	DNA recombinase, phage-associated	Predicted prophage protein (Salmonella enterica subsp. enterica serovar Typhimurium str. D23580)	2e-25	100	100	Hypothetical protein (Salmonella enterica)	3e-25	100	98			59	38509	38634	1	+	126	hypothetical protein		Hypothetical protein epsilon 34_gp40 (Salmonella phage epsilon34)	6e-19	100	100	Hypothetical protein SEET4502_15100 (Salmonella enterica subsp. enterica serovar Typhimurium str. 34502)	2e-18	100	98			59	33642	31813	-3	-	1830	Phage DNA transfer protein	Hypothetical protein (S. enterica)	0	100	100	DNA transer protein (S. enterica)	0	100
	60	38420	39127	2	+	708	Putative DNA-binding protein Erf	Recombinase (Salmonella enterica)	5e-175	100	100	Hypothetical protein (Salmonella enterica)	3e-174	100	99			60	38833	38985	1	+	153	Phage protein		Protease FtsH-inhibitory lysogeny factor CIII (Salmonella enterica)	4e-30	100	100	Putative CIII protein (Salmonella phage vB_SosS_Oslo)	8e-30	100	98			60	35057	33642	-2	-	1416	Phage DNA transfer protein	Injection protein (S. enterica)	0	100	100	DNA transfer protein (S. enterica)	0	100
	61	39127	39411	1	+	285	Phage anti-RecBCD 1	Sigma-70 family RNA polymerase sigma factor (Salmonella enterica)	2e-63	100	100	Sigma-70 family RNA polymerase sigma factor (Salmonella enterica)	2e-62	100	99			61	38966	39154	2	+	189	FIG01045708: hypothetical protein		Hypothetical protein (Salmonella enterica)	7e-39	100	100	Protein kil (Salmonella enterica)	2e-38	100	98			61	35757	35068	-3	-	690	Phage DNA transfer protein	Hypothetical protein (S. enterica)	7e-156	100	100	gp7 (S. virus P22)	2e-155	100
	62	39458	39751	2	+	294	FIG01047205: hypothetical protein	DUF2856 family protein (Salmonella enterica)	6e-66	100	100	DUF2856 family protein (Salmonella enterica)	5e-65	100	99			62	39144	39287	3	+	144	DNA recombinase, phage-associated		Predicted prophage protein (Salmonella enterica subsp. enterica serovar Typhimurium str. D23580)	2e-25	100	100	Hypothetical protein (Salmonella enterica)	3e-25	100	98			62	36215	35760	-2	-	456	Phage capsid and scaffold	DUF2824 family protein (S. enterica)	3e-110	100	100	DUF2824 family protein (S. enterica)	9e-110	100
	63	39804	39932	3	+	129	Phage protein	DUF2737 family protein (Salmonella enterica)	8e-22	100	100	DUF2737 family protein (Salmonella enterica)	8e-22	100	100			63	39284	39991	2	+	708	Putative DNA-binding protein Erf		Recombinase (Salmonella enterica)	5e-175	100	100	Hypothetical protein (Salmonella enterica)	3e-174	100	99			63	36916	36215	-1	-	702	DNA stabilization, phage-associated	Hypothetical protein (S. enterica)	2e-166	100	100	RecName: Full=Tail needle protein gp26; AltName: Full=Head completion protein; AltName: Full=Packaged DNA stabilization protein; AltName: Full=Tail accessory factor gp26	4e-166	100
	64	39929	40384	2	+	456	Phage eae protein	Hypothetical protein (Salmonella enterica)	2e-105	100	100	CPS-53 (KpLE1) prophage protein (Escherichia coli)	9e-104	100	99			64	39991	40275	1	+	285	Phage anti-RecBCD 1		Sigma-70 family RNA polymerase sigma factor (Salmonella enterica)	2e-63	100	100	Sigma-70 family RNA polymerase sigma factor (Salmonella enterica)	2e-62	100	99			64	38314	36920	-1	-	1395	DNA stabilization, phage-associated	DNA stabilization protein (S. phage 118970 sal4)	0	100	100	Packaged DNA stabilization protein gp10 (S. enterica)	0	100
	65	40381	40890	1	+	510	Phage EaA protein	ead/Ea22-like family protein (Salmonella enterica)	2e-117	100	100	ead/Ea22-like family protein (Escherichia coli)	1e-90	100	72			65	40322	40615	2	+	294	FIG01047205: hypothetical protein		DUF2856 family protein (Salmonella enterica)	6e-66	100	100	DUF2856 family protein (Salmonella enterica)	5e-65	100	99			65	38798	38298	-2	-	501	DNA stabilization, phage-associated	Head completion protein (S. enterica)	4e-121	100	100	Packaged DNA stabilization protein p27 (S. enterica)	2e-120	100
	66	40892	41089	2	+	198	hypothetical protein	Hypothetical protein ECAGlv1_0097 (Escherichia coli)	2e-41	100	98	Hypothetical protein (Enterobacteriaceae)	3e-41	100	100			66	40626	40796	3	+	171	Phage protein		DUF2737 family protein (Salmonella enterica)	2e-32	100	100	hypothetical protein CFSAN001083_24528, partial [Salmonella enterica subsp. enterica serovar Cubana str. CFSAN001083]	9e-32	100	98			66	38991	38782	-3	-	210	FIG01045850: hypothetical protein	Hypothetical protein (S. enterica)	6e-41	100	100	Hypothetical protein (S. enterica)	9e-41	100
	67	41100	41666	3	+	567	generated by GeneMarkS	DUF551 domain-containing protein (Salmonella enterica)	3e-137	100	100	DUF551 domain-containing protein (Salmonella enterica)	2e-86	100	71			67	40793	41248	2	+	456	Phage eae protein		Hypothetical protein (Salmonella enterica)	2e-105	100	100	Hypothetical protein (Escherichia coli)	1e-103	100	99			67	40322	39030	-2	-	1293	Phage capsid protein	Coat protein (S. enterica)	0	100	100	Coat protein (S. enterica)	0	100
	68	41731	42009	1	+	279	hypothetical protein	hypothetical protein SEET0012_15720 [Salmonella enterica subsp. enterica serovar Tallahassee str. 0012]	1e-59	100	100	hypothetical protein SEEN1469_11588 [Salmonella enterica subsp. enterica serovar Newport str. MA_10EN1469]	2e-59	100	99			68	41245	41754	1	+	510	Phage EaA protein		ead/Ea22-like family protein (Salmonella enterica)	2e-117	100	100	ead/Ea22-like family protein (Escherichia coli)	1e-90	100	72			68	41233	40322	-1	-	912	Phage capsid and scaffold	Scaffolding protein (S. enterica)	0	100	100	Scaffold protein (S. enterica)	0	100
	69	42254	42604	2	+	351	hypothetical protein	Hypothetical protein (Salmonella enterica)	2e-78	100	100	Hypothetical protein (Salmonella enterica)	6e-78	100	99			69	41756	41953	2	+	198	hypothetical protein		Hypothetical protein ECAGlv1_0097 (Escherichia coli)	2e-41	100	98	Hypothetical protein (Enterobacteriaceae)	3e-41	100	100			69	41993	41247	-2	-	747	Phage portal protein	Portal protein (S. enterica subsp. enterica serovar Typhimurium)	2e-175	100	98	Portal protein (S. enterica subsp. enterica serovar Dublin)	2e-174	100
CLUSTER 2
SI5	ORF	Start	Stop	Frame	Strand	Length (bp)	Function (RAST)	Function (NCBI BLASTp)	E-value	% coverage	% identity	Function (NCBI BLASTp)	E-value	% coverage	% identity		SI3	ORF	Start	Stop	Frame	Strand	Length (bp)	Function (RAST)		Function (NCBI BLASTp)	E-value	% coverage	% identity	Function (NCBI BLASTp)	E-value	% coverage	% identity		SF10	ORF	Start	Stop	Frame	Strand	Length (bp)	Function (RAST)		1st Function (NCBI BLASTp)	Best e-value	% query cover	% identity	2nd Function (NCBI BLASTp)	Best e-value
	1	371	216	-2	-	156	Phage NinF	Protein NinF (Salmonella enterica subsp. enterica serovar Infantis str. 119944)	4e-29	100	100	Protein NinF (Salmonella enterica)	5e-29	100	100			1	450	307	-3	-	144	hypothetical protein		Hypothetical protein SPC_1283 [Salmonella enterica subsp. enterica serovar Paratyphi C str. RKS4594]	2e-26	100	100	Uncharacterized protein (Salmonella enterica)	6e-26	100	98			1	585	442	-3	-	144	hypothetical protein		Hypothetical protein SPC_1283 (S. enterica subsp. enterica serovar Paratyphi C str. RKS4594)	2e-26	100	100	Uncharacterised protein (S. enterica subsp. enterica)	3e-25
	2	786	385	-3	-	402	hypothetical protein	Hypothetical protein (Salmonella enterica)	2e-95	100	100	Hypothetical protein (Salmonella enterica)	4e-95	100	99			2	763	473	-1	-	291	Phage repressor		Hypothetical protein (Salmonella enterica)	4e-63	100	99	Hypothetical protein (Salmonella enterica)	4e-63	100	99			2	898	608	-1	-	291	Phage repressor		Hypothetical protein (S. enterica)	6e-64	100	100	Hypothetical protein (S. enterica)	3e-63
	3	965	789	-2	-	177	Phage NinE	NinE family protein (Salmonella enterica)	7e-35	100	100	NinE family protein (Salmonella enterica)	3e-34	100	98			3	1127	900	-2	-	228	Regulatory protein Cro of bacteriophage BP-933W		Transcriptional regulator (Salmonella enterica)	2e-47	100	100	Helix-turn-helix domain-containing protein (Salmonella enterica)	1e-46	100	99			3	1262	1035	-2	-	228	Regulatory protein Cro of bacteriophage BP-933W		Transcriptional regulator (S. enterica)	2e-47	100	100	Helix-turn-helix domain-containing protein (S. enterica)	9e-47
	4	1395	973	-3	-	423	hypothetical protein	Hypothetical protein (Salmonella enterica)	7e-101	100	100	Hypothetical protein (Salmonella enterica)	8e-100	100	99			4	1205	1915	2	+	711	Phage repressor		Helix-turn-helix transcriptional regulator (Salmonella enterica)	3e-175	100	100	Helix-turn-helix transcriptional regulator (Salmonella enterica)	8e-175	100	99			4	1340	2050	2	+	711	Phage repressor		Helix-turn-helix transcriptional regulator (S. enterica)	3e-175	100	100	Helix-turn-helix transcriptional regulator (S. enterica)	8e-175
	5	1598	1398	-2	-	201	hypothetical protein	Hypothetical protein (Salmonella enterica)	4e-41	100	100	Hypothetical protein (Salmonella enterica)	2e-40	100	98			5	1969	2841	1	+	873	FIG00532455: hypothetical protein		Hypothetical protein (Salmonella enterica)	0	100	100	Hypothetical protein (Salmonella enterica)	0	100	99			5	2104	2976	1	+	873	FIG00532455: hypothetical protein		Hypothetical protein (S. enterica)	0	100	100	Hypothetical protein (S. enterica)	0
	6	1870	1601	-1	-	270	FIG00642860: hypothetical protein	Hypothetical protein (Salmonella enterica)	8e-59	100	100	Hypothetical protein (Salmonella enterica)	3e-55	100	96			6	3188	2985	-2	-	204	hypothetical protein		Hypothetical protein (Salmonella enterica)	1e-37	100	100	Hypothetical protein (Salmonella enterica)	2e-37	100	99			6	3323	3120	-2	-	204	hypothetical protein		Hypothetical protein (S. enterica)	1e-37	100	100	Hypothetical protein (S. enterica)	2e-37
	7	2034	1882	-3	-	153	hypothetical protein	Hypothetical protein SEEM180_09526 [Salmonella enterica subsp. enterica serovar Montevideo str. 413180]	3e-26	100	100	Hypothetical protein SEEM315_09250 [Salmonella enterica subsp. enterica serovar Montevideo str. 315996572]	2e-36	100	100			7	3567	3929	3	+	363	Phage antitermination protein N		Hypothetical protein (Salmonella enterica)	1e-83	100	100	Antitermination protein (Salmonella enterica subsp. enterica serovar Infantis str. 335-4)	7e-83	100	99			7	3702	4064	3	+	363	Phage antitermination protein N		Hypothetical protein (S. enterica)	1e-83	100	100	Antitermination protein (S. enterica subsp. enterica serovar Infantis str. 335-3)	6e-83
	8	2255	2049	-2	-	207	Phage protein	Hypothetical protein (Salmonella enterica)	1e-39	100	100	Hypothetical protein (Salmonella enterica)	8e-38	100	97			8	4008	4508	3	+	501	Phage-associated homing endonuclease		HNH endonuclease (Salmonella enterica)	1e-119	100	100	HNH endonuclease (Salmonella enterica)	7e-119	100	99			8	4143	4643	3	+	501	Phage-associated homing endonuclease		HNH endonuclease (S. enterica)	1e-119	100	100	HNH endonuclease (S. enterica)	7e-119
	9	4212	2332	-3	-	1881	DNA primase/helicase, phage-associated	Bifunctional DNA primase/helicase (Salmonella enterica)	0	100	100	Bifunctional DNA primase/helicase (Salmonella enterica)	0	100	99			9	4542	4850	3	+	309	Phage protein		Hypothetical protein (Salmonella enterica)	3e-69	100	100	Hypothetical protein (Salmonella enterica)	4e-68	100	99			9	4677	4985	3	+	309	Phage protein		Hypothetical protein (S. enterica)	3e-69	100	100	Hypothetical protein (S. enterica)	4e-68
	10	4976	4320	-2	-	657	Primosomal protein I	Helix-turn-helix domain-containing protein (Salmonella enterica)	7e-163	100	100	Helix-turn-helix domain-containing protein (Salmonella enterica)	8e-162	100	99			10	4837	4962	1	+	126	Phage protein		Hypothetical protein SEEM41H_03212 [Salmonella enterica subsp. enterica serovar Montevideo str. 4441 H]	1e-18	100	100	Hypothetical protein epsilon34_gp40 [Salmonella phage epsilon34]	3e-18	100	98			10	4972	5097	1	+	126	Phage protein		Hypothetical protein SEEM41H_03212 (S. enterica subsp. enterica serovar Montevideo str. 4441 H)	1e-18	100	100	Hypothetical protein epsilon34_gp40 (S. phage epsilon34)	3e-18
	11	5116	4973	-1	-	144	hypothetical protein	Hypothetical protein SPC_1283 [Salmonella enterica subsp. enterica serovar Paratyphi C str. RKS4594]	2e-26	100	100	Uncharacterised protein (Salmonella enterica)	6e-26	100	98			11	5169	5327	3	+	159	Phage protein		C3-like protein [Salmonella enterica subsp. enterica serovar Typhimurium str. T000240]	8e-31	100	100	Protease FtsH-inhibitory lysogeny factor CIII [Salmonella enterica]	9e-31	100	100			11	5304	5462	3	+	159	Phage protein		C3-like protein (S. enterica subsp. enterica serovar Typhimurium str. T000240)	7e-31	100	100	Protease FtsH-inhibitory lysogeny factor CIII (S. enterica)	9e-31
	12	5429	5139	-2	-	291	Phage repressor	Hypothetical protein (Salmonella enterica)	7e-64	100	100	Hypothetical protein (Salmonella enterica)	4e-63	100	99			12	5308	5496	1	+	189	FIG01045708: hypothetical protein		Protein kil (Salmonella enterica subsp. enterica serovar Cerro str. 5569)	3e-39	100	100	Protein kil (Salmonella enterica subsp. enterica serovar Infantis str. 335-3)	3e-39	100	100			12	5443	5631	1	+	189	FIG01045708: hypothetical protein		Protein kil (S. enterica subsp. enterica serovar Cerro str. 5569)	3e-39	100	100	Protein kil (S. enterica subsp. enterica serovar Infantis str. 335-3)	3e-39
	13	5793	5566	-3	-	228	Regulatory protein Cro of bacteriophage BP-933W	Transcriptional regulator (Salmonella enterica)	2e-47	100	100	Helix-turn-helix domain-containing protein (Salmonella enterica)	1e-46	100	99			13	5486	5629	2	+	144	DNA recombinase, phage-associated		Hypothetical protein (Salmonella enterica)	9e-26	100	100	Conserved domain protein [Salmonella enterica subsp. enterica serovar Virchow str. SL491]	2e-25	100	100			13	5621	5764	2	+	144	DNA recombinase, phage-associated		Hypothetical protein (S. enterica)	8e-26	100	100	Conserved domain protein (S. enterica subsp. enterica serovar Virchow str. SL491)	2e-25
	14	5871	6581	3	+	711	Phage repressor	Helix-turn-helix transcriptional regulator (Salmonella enterica)	3e-175	100	100	Helix-turn-helix transcriptional regulator (Salmonella enterica)	8e-175	100	99			14	5626	6333	1	+	708	Putative DNA-binding protein Erf		Recombinase (Salmonella enterica)	3e-175	100	100	Recombinase (Salmonella enterica)	2e-174	100	99			14	5761	6468	1	+	708	Putative DNA-binding protein Erf		Recombinase (S. enterica)	3e-175	100	100	Recombinase (S. enterica)	2e-174
	15	6635	7507	2	+	873	FIG00532455: hypothetical protein	Hypothetical protein (Salmonella enterica)	0	100	100	Hypothetical protein (Salmonella enterica)	0	100	99			15	6333	6617	3	+	285	Phage anti-RecBCD 1		Sigma-70 family RNA polymerase sigma factor (Salmonella enterica)	2e-63	100	100	Sigma-70 RNA polymerase sigma factor (Salmonella enterica)	4e-63	100	99			15	6519	6752	3	+	234	Phage anti-RecBCD 1		Sigma-70 family RNA polymerase sigma factor (S. enterica)	1e-49	100	100	RecBCD nuclease inhibitor (S. enterica)	1e-49
	16	7854	7651	-3	-	204	hypothetical protein	Hypothetical protein (Salmonella enterica)	1e-37	100	100	Hypothetical protein (Salmonella enterica)	2e-37	100	99			16	6664	6957	1	+	294	FIG01047205: hypothetical protein		DUF2856 family protein (Salmonella enterica)	1e-64	100	100	DUF2856 family protein (Salmonella enterica)	6e-64	100	99			16	6799	7092	1	+	294	FIG01047205: hypothetical protein		DUF2856 family protein (S. enterica)	1e-64	100	100	DUF2856 family protein (S. enterica)	5e-64
	17	8233	8595	1	+	363	Phage antitermination protein N	Hypothetical protein (Salmonella enterica)	1e-83	100	100	Antitermination protein (Salmonella enterica subsp. enterica serovar Infantis str. 335-3)	7e-83	100	99			17	6968	7138	2	+	171	Phage protein		Hypothetical protein CFSAN001083_24528, partial [Salmonella enterica subsp. enterica serovar Cubana str. CFSAN001083]	7e-33	100	100	DUF2737 family protein [Salmonella enterica]	1e-32	100	100			17	7103	7273	2	+	171	Phage protein		Hypothetical protein CFSAN001083_24528, partial (Salmonella enterica subsp. enterica serovar Cubana str. CFSAN001083)	7e-33	100	100	DUF2737 family protein (S. enterica)	1e-32
	18	8674	9174	1	+	501	Phage-associated homing endonuclease	HNH endonuclease (Salmonella enterica)	1e-119	100	100	HNH endonuclease (Salmonella enterica)	7e-119	100	99			18	7135	7827	1	+	693	HNH homing endonuclease		HNH endonuclease (Salmonella enterica)	3e-171	100	100	HNH endonuclease (Salmonella enterica)	1e-170	100	99			18	7270	7962	1	+	693	HNH homing endonuclease		HNH endonuclease (S. enterica)	3e-171	100	100	HNH endonuclease (S. enterica)	1e-170
	19	9202	9516	1	+	315	Phage protein	Hypothetical protein (Salmonella enterica)	3e-69	98	100	Hypothetical protein (Salmonella enterica)	4e-68	98	99			19	7824	8225	3	+	402	FIG01045973: hypothetical protein		Hypothetical protein (Salmonella enterica)	3e-95	100	100	Chromosome partitioning protein ParB (Salmonella enterica)	6e-93	100	98			19	7959	8360	3	+	402	FIG01045973: hypothetical protein		Hypothetical protein (S. enterica)	3e-95	100	100	Chromosome partitioning protein ParB (S. enterica)	5e-95
	20	9503	9628	2	+	126	Phage protein	Hypothetical protein SEEM41H_03212 [Salmonella enterica subsp. enterica serovar Montevideo str. 4441 H]	1e-18	100	100	Hypothetical protein epsilon34_gp40 [Salmonella phage epsilon34]	3e-18	100	98			20	8222	8644	2	+	423	Phage EaD protein		ead/Ea22-like family protein (Salmonella enterica)	1e-97	100	100	ead/Ea22-like family protein (Salmonella enterica)	2e-94	99	98			20	8357	8779	2	+	423	Phage EaD protein		Ead/Ea22-like family protein (S. enterica)	1e-97	100	100	Ead/Ea22-like family protein (S. enterica)	2e-94
	21	9835	9993	1	+	159	Phage protein	C3-like protein (Salmonella enterica subsp. enterica serovar Typhimurium str. T000240)	8e-31	100	100	Protease FtsH-inhibitory lysogeny factor CIII (Salmonella enterica)	9e-31	100	100			21	8644	9399	1	+	756	FIG01048215: hypothetical protein		Hypothetical protein SEEPB759_10936 [Salmonella enterica subsp. enterica serovar Paratyphi B str. ATCC 8759]	0	100	100	Hypothetical protein (Salmonella enterica)	0	100	100			21	8824	9534	1	+	711	FIG01048215: hypothetical protein		Hypothetical protein SEEPB759_10936 (S. enterica subsp. enterica serovar Paratyphi B str. ATCC 8759)	2e-176	100	100	Hypothetical protein (S. enterica)	2e-176
	22	9974	10162	2	+	189	FIG01045708: hypothetical protein	Protein kil (Salmonella enterica subsp. enterica serovar Cerro str. 5569)	3e-39	100	100	Protein kil (Salmonella enterica subsp. enterica serovar Infantis str. 335-3)	3e-39	100	100			22	9410	10039	2	+	630	Phage EaA protein		Hypothetical protein SEEM41H_03272 [Salmonella enterica subsp. enterica serovar Montevideo str. 4441 H]	4e-154	100	100	DUF551 domain-containing protein (Salmonella enterica)	3e-106	96	80			22	9545	10174	2	+	630	Phage EaA protein		Hypothetical protein SEEM41H_03272 (S. enterica subsp. enterica serovar Montevideo str. 4441 H)	4e-154	100	100	DUF551 domain-containing protein (S. enterica)	3e-106
	23	10152	10295	3	+	144	DNA recombinase, phage-associated	Hypothetical protein (Salmonella enterica)	9e-26	100	100	Conserved domain protein [Salmonella enterica subsp. enterica serovar Virchow str. SL491]	2e-25	100	100			23	10039	10224	1	+	186	hypothetical protein		Hypothetical protein (Salmonella enterica)	3e-37	100	100	Hypothetical protein (Salmonella enterica)	5e-37	100	98			23	10174	10359	1	+	186	hypothetical protein		Hypothetical protein (S. enterica)	3e-37	100	100	Hypothetical protein (S. enterica)	5e-37
	24	10292	10999	2	+	708	Putative DNA-binding protein Erf	Recombinase (Salmonella enterica)	3e-175	100	100	Recombinase (Salmonella enterica)	2e-174	100	99			24	10343	10621	2	+	279	hypothetical protein		Hypothetical protein SEET0012_15720 [Salmonella enterica subsp. enterica serovar Tallahassee str. 0012]	1e-59	100	100	Hypothetical protein SEEN1469_11588 [Salmonella enterica subsp. enterica serovar Newport str. MA_10EN1469]	2e-59	100	99			24	10478	10756	2	+	279	hypothetical protein		Hypothetical protein SEET0012_15720 (S. enterica subsp. enterica serovar Tallahassee str. 0012)	1e-59	100	100	Hypothetical protein SEEN1469_11588 (S. enterica subsp. enterica serovar Newport str. MA_10EN1469)	2e-59
	25	11050	11283	1	+	234	Phage anti-RecBCD 1	Sigma-70 family RNA polymerase sigma factor (Salmonella enterica)	1e-49	100	100	RecBCD nuclease inhibitor (Salmonella enterica)	1e-49	100	100			25	10753	10953	1	+	201	hypothetical protein		Hypothetical protein SEEM41H_03282 [Salmonella enterica subsp. enterica serovar Montevideo str. 4441 H]	4e-40	100	100	Hypothetical protein (Salmonella enterica)	6e-28	75	96			25	10888	11088	1	+	201	hypothetical protein		Hypothetical protein SEEM41H_03282 (S. enterica subsp. enterica serovar Montevideo str. 4441 H)	4e-40	100	100	Hypothetical protein (S. enterica)	6e-28
	26	11330	11623	2	+	294	FIG01047205: hypothetical protein	DUF2856 family protein (Salmonella enterica)	1e-64	100	100	DUF2856 family protein (Salmonella enterica)	6e-64	100	99			26	10944	11162	3	+	219	Phage excisionase # Lambda family excisionase		Excisionase (Salmonella enterica)	6e-45	100	100	Excisionase (Salmonella enterica)	1e-44	100	99			26	11079	11297	3	+	219	Phage excisionase # Lambda family excisionase		Excisionase (S. enterica)	6e-45	100	100	Excisionase (S. enterica)	1e-44
	27	11634	11804	3	+	171	Phage protein	Hypothetical protein CFSAN001083_24528, partial [Salmonella enterica subsp. enterica serovar Cubana str. CFSAN001083]	7e-33	100	100	DUF2737 family protein (Salmonella enterica)	1e-32	100	100			27	11359	12210	1	+	852	Mobile element protein		Integrase (Salmonella enterica subsp. enterica serovar Mississippi str. A4-633)	0	100	100	Mobile element protein (Salmonella phage 29485)	0	100	100			27	11494	12345	1	+	852	Mobile element protein		Integrase (S. enterica subsp. enterica serovar Mississippi str. A4-633)	0	100	100	Mobile element protein (S. phage 29485)	0
	28	11801	12493	2	+	693	HNH homing endonuclease	HNH endonuclease (Salmonella enterica)	3e-171	100	100	HNH endonuclease (Salmonella enterica)	1e-170	100	99			28	12742	13881	1	+	1140	Exopolysaccharide production protein ExoZ		Acyltransferase (Salmonella enterica)	0	100	100	Acyltransferase (Salmonella enterica)	0	100	100			28	12877	14016	1	+	1140	Exopolysaccharide production protein ExoZ		Acyltransferase (S. enterica)	0	100	100	Acyltransferase (S. enterica)	0
	29	12490	12891	1	+	402	FIG01045973: hypothetical protein	Hypothetical protein (Salmonella enterica)	3e-95	100	100	Chromosome partitioning protein ParB (Salmonella enterica)	6e-93	100	98			29	15696	13945	-3	-	1752	Phage tail fibers		Hypothetical protein (Salmonella enterica)	0	100	100	Hypothetical protein (Salmonella enterica)	0	100	99			29	15831	14080	-3	-	1752	Phage tail fibers		Hypothetical protein (S. enterica)	0	100	100	Hypothetical protein (S. enterica)	0
	30	12888	13310	3	+	423	Phage EaD protein	ead/Ea22-like family protein (Salmonella enterica)	1e-97	100	100	ead/Ea22-like family protein (Salmonella enterica)	2e-94	99	98			30	15936	16265	3	+	330	hypothetical protein		Hypothetical protein (Salmonella enterica)	4e-73	100	100	Hypothetical protein (Salmonella enterica)	1e-72	100	99			30	16071	16400	3	+	330	hypothetical protein		Hypothetical protein (S. enterica)	4e-73	100	100	Hypothetical protein (S. enterica)	1e-72
	31	13355	14065	2	+	711	FIG01048215: hypothetical protein	Hypothetical protein SEEPB759_10936 [Salmonella enterica subsp. enterica serovar Paratyphi B str. ATCC 8759]	2e-176	100	100	Hypothetical protein (Salmonella enterica)	2e-176	100	100			31	18175	16283	-1	-	1893	Phage DNA transfer protein		Hypothetical protein (Salmonella enterica)	0	100	100	DNA transfer protein (Salmonella enterica)	0	100	99			31	18310	16418	-1	-	1893	Phage DNA transfer protein		Hypothetical protein (S. enterica)	0	100	100	DNA transfer protein (S. enterica)	0
	32	14076	14705	3	+	630	Phage EaA protein	Hypothetical protein SEEM41H_03272 [Salmonella enterica subsp. enterica serovar Montevideo str. 4441 H]	4e-154	100	100	DUF551 domain-containing protein (Salmonella enterica)	3e-106	96	80			32	19575	18175	-3	-	1401	Phage DNA transfer protein		DNA transfer protein (Salmonella enterica)	0	100	100	DNA transfer protein (Salmonella enterica)	0	100	99			32	19710	18310	-3	-	1401	Phage DNA transfer protein		DNA transfer protein (S. enterica)	0	100	100	DNA transfer protein (S. enterica)	0
	33	14705	14890	2	+	186	hypothetical protein	Hypothetical protein (Salmonella enterica)	3e-37	100	100	Hypothetical protein (Salmonella enterica)	5e-37	100	98			33	20278	19586	-1	-	693	Phage DNA transfer protein		Hypothetical protein (Salmonella enterica)	5e-158	100	100	Phage DNA transfer protein [Salmonella enterica subsp. enterica serovar Wandsworth str. A4-580]	3e-156	100	99			33	20413	19721	-1	-	693	Phage DNA transfer protein		Hypothetical protein (S. enterica)	5e-158	100	100	Phage DNA transfer protein (S. enterica subsp. enterica serovar Wandsworth str. A4-580)	3e-156
	34	15009	15287	3	+	279	hypothetical protein	Hypothetical protein SEET0012_15720 [Salmonella enterica subsp. enterica serovar Tallahassee str. 0012]	1e-59	100	100	Hypothetical protein SEEN1469_11588 [Salmonella enterica subsp. enterica serovar Newport str. MA_10EN1469]	2e-59	100	99			34	20736	20281	-3	-	456	Phage capsid and scaffold		DUF2824 family protein (Salmonella enterica)	3e-110	100	100	DUF2824 family protein (Salmonella enterica)	9e-110	100	99			34	20871	20416	-3	-	456	Phage capsid and scaffold		DUF2824 family protein (S. enterica)	3e-110	100	100	DUF2824 family protein (S. enterica)	8e-110
	35	15419	15619	2	+	201	hypothetical protein	hypothetical protein SEEM41H_03282 [Salmonella enterica subsp. enterica serovar Montevideo str. 4441 H]	4e-40	100	100	Hypothetical protein [Salmonella enterica]	6e-28	75	96			35	21374	20736	-2	-	639	DNA stabilization, phage-associated		Hypothetical protein (Salmonella enterica)	8e-151	100	100	Phage tail protein (Salmonella enterica)	3e-150	100	99			35	21509	20871	-2	-	639	DNA stabilization, phage-associated		Hypothetical protein (S. enterica)	8e-151	100	100	Phage tail protein (S. enterica)	3e-150
	36	15610	15828	1	+	219	Phage excisionase # Lambda family excisionase	Excisionase (Salmonella enterica)	6e-45	100	100	Excisionase (Salmonella enterica)	1e-44	100	99			36	22763	21378	-2	-	1386	DNA stabilization, phage-associated		Packaged DNA stabilization protein gp10 (Salmonella enterica)	0	100	100	Packaged DNA stabilization protein gp10 (Salmonella enterica)	0	100	98			36	22931	21513	-2	-	1419	DNA stabilization, phage-associated		Packaged DNA stabilization protein gp10 (S. enterica)	0	100	100	Packaged DNA stabilization protein gp10 (S. enterica)	0
	37	16025	16876	2	+	852	Mobile element protein	Integrase [Salmonella enterica subsp. enterica serovar Mississippi str. A4-633]	0	100	100	Mobile element protein [Salmonella phage 29485]	0	100	100			37	23256	22756	-3	-	501	DNA stabilization, phage-associated		Packaged DNA stabilization protein p27 (Salmonella enterica)	2e-121	100	100	Hypothetical protein (Salmonella enterica)	7e-120	100	99			37	23391	22891	-3	-	501	DNA stabilization, phage-associated		Packaged DNA stabilization protein p27 (S. enterica)	2e-121	100	100	Hypothetical protein (S. enterica)	7e-120
	38	17408	18547	2	+	1140	Exopolysaccharide production protein ExoZ	Acyltransferase (Salmonella enterica)	0	100	100	Acyltransferase (Salmonella enterica)	0	100	100			38	23800	23240	-1	-	561	ORF54		Hypothetical protein (Salmonella enterica)	1e-133	100	100	Hypothetical protein (Salmonella enterica)	5e-133	100	99			38	23935	23375	-1	-	561	ORF54		Hypothetical protein (S. enterica)	1e-133	100	100	Hypothetical protein (S. enterica)	5e-133
	39	20362	18611	-1	-	1752	Phage tail fibers	Hypothetical protein (Salmonella enterica)	0	100	100	Hypothetical protein (Salmonella enterica)	0	100	99			39	25133	23841	-2	-	1293	Phage capsid protein		Coat protein (Salmonella enterica)	0	100	100	Coat protein (Salmonella enterica)	0	100	99			39	25268	23976	-2	-	1293	Phage capsid protein		Coat protein (S. enterica)	0	100	100	Coat protein (S. enterica)	0
	40	20602	20931	1	+	330	hypothetical protein	Hypothetical protein (Salmonella enterica)	4e-73	100	100	Hypothetical protein (Salmonella enterica)	1e-72	100	99			40	26044	25124	-1	-	921	Phage capsid and scaffold		Scaffold protein (Salmonella enterica)	0	100	100	Scaffolding protein (Salmonella enterica)	0	100	99			40	26179	25259	-1	-	921	Phage capsid and scaffold		Scaffold protein (S. enterica)	0	100	100	Scaffolding protein (S. enterica)	0
	41	22841	20949	-2	-	1893	Phage DNA transfer protein	Hypothetical protein (Salmonella enterica)	0	100	100	DNA transfer protein (Salmonella enterica)	0	100	99			41	28235	26058	-2	-	2178	Phage portal protein		Portal protein (Salmonella enterica)	0	100	100	Portal protein (Salmonella enterica)	0	100	99			41	28370	26193	-2	-	2178	Phage portal protein		Portal protein (S. enterica)	0	100	100	Portal protein (S. enterica)	0
	42	24241	22841	-1	-	1401	Phage DNA transfer protein	DNA transfer protein (Salmonella enterica)	0	100	100	DNA transfer protein (Salmonella enterica)	0	100	99			42	29734	28235	-1	-	1500	Phage terminase, large subunit		Terminase (Salmonella enterica)	0	100	100	Gp2 (Salmonella phage ST160)	0	100	99			42	29869	28370	-1	-	1500	Phage terminase, large subunit		Terminase (S. enterica)	0	100	100	Gp2 (S. phage ST160)	0
	43	24944	24252	-2	-	693	Phage DNA transfer protein	Hypothetical protein (Salmonella enterica)	5e-158	100	100	Phage DNA transfer protein [Salmonella enterica subsp. enterica serovar Wandsworth str. A4-580]	4e-156	100	99			43	30200	29712	-2	-	489	Phage terminase, small subunit		Hypothetical protein (Salmonella enterica)	2e-117	100	100	DNA-packaging protein (Klebsiella aerogenes)	4e-117	100	99			43	30335	29847	-2	-	489	Phage terminase, small subunit		Hypothetical protein (S. enterica)	2e-117	100	100	DNA-packaging protein (Klebsiella aerogenes)	4e-117
	44	25402	24947	-1	-	456	Phage capsid and scaffold	DUF2824 family protein (Salmonella enterica)	3e-110	100	100	DUF2824 family protein (Salmonella enterica)	9e-110	100	99			44	30608	30204	-2	-	405	Phage tail fibers		Hypothetical protein (Salmonella enterica)	1e-91	100	100	Hypothetical protein (Salmonella enterica)	3e-91	100	99			44	30743	30339	-2	-	405	Phage tail fibers		Hypothetical protein (S. enterica)	1e-91	100	100	Hypothetical protein (S. enterica)	3e-91
	45	26040	25402	-3	-	639	DNA stabilization, phage-associated	Hypothetical protein (Salmonella enterica)	8e-151	100	100	Phage tail protein (Salmonella enterica)	3e-150	100	99			45	30967	30611	-1	-	357	Orf80		Hypothetical protein SARI_02653 [Salmonella enterica subsp. arizonae serovar 62:z4,z23:-]	8e-80	100	97	DUF2560 family protein (Salmonella enterica)	1e-53	75	94			45	31069	30746	-1	-	324	Orf80		Hypothetical protein SARI_02653 (S. enterica subsp. arizonae serovar 62:z4,z23:-)	8e-71	100	97	DUF2560 family protein (S. enterica)	4e-54
	46	27462	26044	-3	-	1419	DNA stabilization, phage-associated	Packaged DNA stabilization protein gp10 (Salmonella enterica)	0	100	100	Packaged DNA stabilization protein gp10 (Salmonella enterica)	0	100	98			46	31846	31157	-1	-	690	hypothetical protein		Hypothetical protein (Salmonella enterica)	1e-168	100	100	Hypothetical protein (Salmonella enterica)	5e-168	100	99			46	31981	31292	-1	-	690	hypothetical protein		Hypothetical protein (S. enterica)	1e-168	100	100	Hypothetical protein (S. enterica)	5e-168
	47	27922	27422	-1	-	501	DNA stabilization, phage-associated	Packaged DNA stabilization protein p27 (Salmonella enterica)	2e-121	100	100	Hypothetical protein (Salmonella enterica)	7e-120	100	99			47	32501	32064	-2	-	438	Phage outer membrane lytic protein Rz; Endopeptidase (EC 3.4.-.-)		Lysis protein (Salmonella enterica)	3e-101	100	100	Lysis protein (Salmonella enterica)	9e-99	100	97			47	32636	32199	-2	-	438	Phage outer membrane lytic protein Rz; Endopeptidase (EC 3.4.-.-)		Lysis protein (S. enterica)	2e-101	100	100	Lysis protein (S. enterica)	8e-99
	48	28466	27906	-2	-	561	ORF54	Hypothetical protein (Salmonella enterica)	1e-133	100	100	Hypothetical protein (Salmonella enterica)	5e-133	100	99			48	32935	32498	-1	-	438	Phage lysin (EC 3.2.1.17) # Phage lysozyme or muramidase (EC 3.2.1.17)		Lysozyme (Salmonella enterica)	3e-102	100	100	Lysozyme (Salmonella enterica)	1e-101	100	99			48	33070	32633	-1	-	438	Phage lysin (EC 3.2.1.17) # Phage lysozyme or muramidase (EC 3.2.1.17)		Lysozyme (S. enterica)	3e-102	100	100	Lysozyme (S. enterica)	1e-101
	49	29799	28507	-3	-	1293	Phage capsid protein	Coat protein (Salmonella enterica)	0	100	100	Coat protein (Salmonella enterica)	0	100	99			49	33245	32919	-2	-	327	Phage holin		Phage holin, lambda family (Salmonella enterica)	8e-72	100	100	Phage holin, lambda family (Salmonella enterica)	2e-71	100	99			49	33380	33054	-2	-	327	Phage holin		Phage holin, lambda family (S. enterica)	8e-72	100	100	Phage holin, lambda family (S. enterica)	2e-71
	50	30710	29790	-2	-	921	Phage capsid and scaffold	Scaffold protein (Salmonella enterica)	0	100	100	Scaffolding protein (Salmonella enterica)	0	100	99			50	33491	33631	2	+	141	hypothetical protein		No significant similarity found										50	33617	33766	2	+	150	hypothetical protein		n/a
	51	32901	30724	-3	-	2178	Phage portal protein	Portal protein (Salmonella enterica)	0	100	100	Portal protein (Salmonella enterica)	0	100	99			51	34715	33951	-2	-	765	Phage antitermination protein Q		Antitermination protein (Salmonella enterica)	0	100	100	Antitermination protein (Salmonella enterica)	0	100	99			51	34850	34086	-2	-	765	Phage antitermination protein Q		Antitermination protein (S. enterica)	0	100	100	Antitermination protein (S. enterica)	0
	52	34400	32901	-2	-	1500	Phage terminase, large subunit	Terminase (Salmonella enterica)	0	100	100	Gp2 (Salmonella phage ST160)	0	100	99			52	34894	34712	-1	-	183	Phage Nin protein		Hypothetical protein (Salmonella enterica)	9e-36	100	100	Hypothetical protein (Salmonella enterica)	5e-35	100	97			52	35029	34847	-1	-	183	Phage Nin protein		Hypothetical protein (S. enterica)	9e-36	100	100	Hypothetical protein (S. enterica)	5e-35
	53	34866	34378	-3	-	489	Phage terminase, small subunit	Hypothetical protein (Salmonella enterica)	2e-117	100	100	DNA-packaging protein (Klebsiella aerogenes)	4e-117	100	99			53	35352	34882	-3	-	471	Phage protein		Hypothetical protein (Salmonella enterica)	2e-114	100	100	Hypothetical protein (Salmonella enterica)	2e-113	100	99			53	35487	35017	-3	-	471	Phage protein		Hypothetical protein (S. enterica)	2e-114	100	99	Hypothetical protein (S. enterica)	2e-113
	54	35274	34870	-3	-	405	Phage tail fibers	Hypothetical protein (Salmonella enterica)	1e-91	100	100	Hypothetical protein (Salmonella enterica)	3e-91	100	99			54	35569	35333	-1	-	237	Phage protein		Hypothetical protein (Salmonella enterica)	5e-50	100	100	Hypothetical protein (Salmonella enterica)	2e-49	100	99			54	35704	35468	-1	-	237	Phage protein		Hypothetical protein (S. enterica)	5e-50	100	99	Hypothetical protein (S. enterica)	1e-49
	55	35600	35277	-2	-	324	Orf80	Hypothetical protein SARI_02653 [Salmonella enterica subsp. arizonae serovar 62:z4,z23:-]	9e-71	100	97	DUF2560 family protein (Salmonella enterica)	5e-54	83	94			55	35717	35562	-2	-	156	Phage NinF		Protein ninF (Salmonella enterica subsp. enterica serovar Infantis str. 119944)	4e-29	100	100	Protein ninF (Salmonella enterica)	5e-29	100	100			55	35852	35697	-2	-	156	Phage NinF		Protein ninF (S. enterica subsp. enterica serovar Infantis str. 119944)	4e-29	100	100	Protein ninF (S. enterica)	5e-29
	56	36512	35823	-2	-	690	hypothetical protein	Hypothetical protein (Salmonella enterica)	1e-168	100	100	Hypothetical protein (Salmonella enterica)	5e-168	100	99			56	36132	35731	-3	-	402	hypothetical protein		Hypothetical protein (Salmonella enterica)	2e-95	100	100	Hypothetical protein (Salmonella enterica)	4e-95	100	99			56	36267	35866	-3	-	402	hypothetical protein		Hypothetical protein (S. enterica)	2e-95	100	100	Hypothetical protein (S. enterica)	4e-95
	57	37167	36730	-3	-	438	Phage outer membrane lytic protein Rz; Endopeptidase (EC 3.4.-.-)	Lysis protein (Salmonella enterica)	3e-101	100	100	Lysis protein (Salmonella enterica)	9e-99	100	97			57	36311	36135	-2	-	177	Phage NinE		NinE family protein (Salmonella enterica)	7e-35	100	100	NinE family protein (Salmonella enterica)	3e-34	100	98			57	36446	36270	-2	-	177	Phage NinE		NinE family protein (S. enterica)	7e-35	100	100	NinE family protein (S. enterica)	3e-34
	58	37601	37164	-2	-	438	Phage lysin (EC 3.2.1.17) # Phage lysozyme or muramidase (EC 3.2.1.17)	Lysozyme (Salmonella enterica)	3e-102	100	100	Lysozyme (Salmonella enterica)	1e-101	100	99			58	36741	36319	-3	-	423	hypothetical protein		Hypothetical protein (Salmonella enterica)	7e-101	100	100	Hypothetical protein (Salmonella enterica)	8e-100	100	99			58	36876	36454	-3	-	423	hypothetical protein		Hypothetical protein (S. enterica)	7e-101	100	100	Hypothetical protein (S. enterica)	7e-100
	59	37911	37585	-3	-	327	Phage holin	Phage holin, lambda family (Salmonella enterica)	8e-72	100	100	Phage holin, lambda family (Salmonella enterica)	2e-71	100	99			59	36944	36744	-2	-	201	hypothetical protein		Hypothetical protein (Salmonella enterica)	4e-41	100	100	Hypothetical protein (Salmonella enterica)	2e-40	100	98			59	37079	36879	-2	-	201	hypothetical protein		Hypothetical protein (S. enterica)	4e-41	100	100	Hypothetical protein (S. enterica)	2e-40
	60	38157	38297	3	+	141	hypothetical protein	No significant similarity found										60	37228	36947	-1	-	282	FIG00642860: hypothetical protein		Hypothetical protein (Salmonella enterica)	9e-59	95	100	Hypothetical protein (Salmonella enterica)	3e-55	95	96			60	37351	37082	-1	-	270	FIG00642860: hypothetical protein		Hypothetical protein (S. enterica)	8e-59	100	100	Hypothetical protein (S. enterica)	3e-55
	61	39381	38617	-3	-	765	Phage antitermination protein Q	Antitermination protein (Salmonella enterica)	0	100	100	Antitermination protein (Salmonella enterica)	0	100	99			61	37383	37228	-3	-	156	hypothetical protein		Hypothetical protein (Salmonella enterica)	4e-27	100	100	Hypothetical protein SEEM180_09526 [Salmonella enterica subsp. enterica serovar Montevideo str. 413180]	4e-27	100	100			61	37515	37363	-3	-	153	hypothetical protein		Hypothetical protein SEEM180_09526 (S. enterica subsp. enterica serovar Montevideo str. 413180)	3e-26	100	100	Hypothetical protein SEEM315_09250 (S. enterica subsp. enterica serovar Montevideo str. 315996572)	3e-26
	62	39560	39378	-2	-	183	Phage Nin protein	Hypothetical protein (Salmonella enterica)	9e-36	100	100	Hypothetical protein (Salmonella enterica)	5e-35	100	97			62	37601	37395	-2	-	207	Phage protein		Hypothetical protein (Salmonella enterica)	1e-39	100	100	Hypothetical protein (Salmonella enterica)	8e-38	100	97			62	37736	37530	-2	-	207	Phage protein		Hypothetical protein (S. enterica)	1e-39	100	100	Hypothetical protein (S. enterica)	7e-38
	63	40018	39548	-1	-	471	Phage protein	Hypothetical protein (Salmonella enterica)	2e-114	100	100	Hypothetical protein (Salmonella enterica)	2e-113	100	99			63	39558	37678	-3	-	1881	DNA primase/helicase, phage-associated		Bifunctional DNA primase/helicase (Salmonella enterica)	0	100	100	Bifunctional DNA primase/helicase (Salmonella enterica)	0	100	99			63	39693	37813	-3	-	1881	DNA primase/helicase, phage-associated		Bifunctional DNA primase/helicase (S. enterica)	0	100	100	Bifunctional DNA primase/helicase (S. enterica)	0
																		64	39923	39666	-2	-	258	hypothetical protein		Replication protein (Salmonella enterica subsp. enterica serovar Giessen)	1e-56	100	100	Replication protein (Salmonella enterica subsp. enterica serovar Montevideo)	2e-56	100	100			64	40058	39801	-2	-	258	hypothetical protein		Replication protein (S. enterica subsp. enterica serovar Giessen)	1e-56	100	100	Replication protein (S. enterica subsp. enterica serovar Montevideo)	2e-56
CLUSTER 3
SS3	ORF	Start	Stop	Frame	Strand	Length (bp)	Function (RAST)	Function (NCBI BLASTp)	E-value	% coverage	% identity	Function (NCBI BLASTp)	E-value	% coverage	% identity		SS9	ORF	Start	Stop	Frame	Strand	Length (bp)	Function (RAST)	Function (NCBI BLASTp)	E-value	% coverage	% identity	Function (NCBI BLASTp)	E-value	% coverage	% identity
	1	4	123	1	+	120	hypothetical protein	Hypothetical protein (Salmonella phage S115)	4e-19	100	97	Unnamed protein product (Salmonella phage SFP10)	4e-19	100	97			1	3367	80	-1	-	3288	Phage tail fibers	Tail fibers protein (Escherichia phage FEC14)	0	100	96	Unnamed protein product (Salmonella phage SFP10)	0	68	93
	2	353	958	2	+	606	Phage protein	Hypothetical protein (Salmonella phage Sh19)	1e-147	100	100	Unnamed protein product (Salmonella phage SFP10)	1e-147	100	100			2	4604	3414	-2	-	1191	hypothetical protein	Hypothetical protein S8_152 (Salmonella phage S8)	0	100	99	Hypothetical protein (Salmonella phage vB_SalM_SJ2)	0	100	99
	3	955	1299	1	+	345	hypothetical protein	Hypothetical protein (Escherichia phage Phaxl)	2e-79	100	100	orf022 gene product (Escherichia virus CBA120)	8e-79	100	99			3	5461	4607	-1	-	855	hypothetical protein	Hypothetical protein (Salmonella phage vB_SalM_Sj3)	0	100	100	Hypothetical protein (Salmonella phage Sh19)	0	100	100
	4	1292	1924	2	+	633	dexA exonuclease A	DexA exonuclease (Salmonella phage Marshall)	6e-154	100	99	Exonuclease (Salmonella phage vB_SenM-2)	2e-153	100	99			4	7226	5445	-2	-	1782	gp6 baseplate wedge subunit	Unnamed protein product (Salmonella phage SFP10)	0	100	99	Baseplate wedge subunit (Salmonella phage vB_SalM_SJ3)	0	100	99
	5	2002	2292	1	+	291	hypothetical protein	Hypothetical protein CPT_Mutine_201 (Salmonella phage Mutine)	2e-63	100	100	Hypothetical protein STP07_062 (Salmonella phage STP07)	9e-63	100	99			5	7590	8159	3	+	570	hypothetical protein	Putative uncharacterized protein (Salmonella phage Sh19)	8e-138	100	100	Hypothetical protein (Salmonella phage GG32)	8e-138	100	100
	6	2390	3052	2	+	663	hypothetical protein	Hypothetical protein (Salmonella phage GG32)	8e-165	100	100	Hypothetical protein (Escherichia phage FEC14)	2e-164	100	99			6	8865	8984	3	+	120	hypothetical protein	Hypothetical protein (Salmonella phage GG32)	5e-19	100	100	No 2nd hit
	7	3189	3064	-3	-	126	hypothetical protein	Hypothetical protein S8_091 (Salmonella phage S8)	5e-20	100	100	No 2nd hit						7	10128	10265	3	+	138	hypothetical protein	Hypothetical protein Marshall_33 (Salmonella phage Marshall)	7e-24	100	100	No 2nd hit
	8	3396	3956	3	+	561	putative serine/threonine protein phosphatase	Hypothetical protein CPT_Mutine_198 (Salmonella phage Mutine)	1e-136	100	100	Putative uncharacterized protein (Salmonella virus Vil)	3e-130	100	95			8	10533	10946	3	+	414	hypothetical protein	orf221 gene product (Escherichia virus CBA120)	1e-94	100	100	HNH homing endonuclease (Salmonella phage Mutine)	3e-94	100	100
	9	4282	4632	1	+	351	hypothetical protein	Hypothetical protein CPT_Mutine_196 (Salmonella phage Mutine)	2e-82	100	100	Hypothetical protein SP063_00315 (Salmonella phage FSL SP-063)	1e-81	100	98			9	11052	11249	3	+	198	hypothetical protein	orf223 gene product (Escherichia virus CBA120)	1e-38	100	100	Unnamed protein product (Salmonella phage SFP10)	6e-38	100	98
	10	4695	5012	3	+	318	hypothetical protein	Hypothetical protein CPT_Mutine_195 (Salmonella phage Mutine)	2e-69	100	100	Hypothetical protein (Escherichia phage ECML-4)	4e-68	100	98			10	11263	11397	1	+	135	hypothetical protein	orf224 gene product (Escherichia virus CBA120)	1e-24	100	100	Hypothetical protein (Salmonella phage S115)	6e-24	100	98
	11	5258	5413	2	+	156	hypothetical protein	Hypothetical protein (Escherichia phage ECML-4)	6e-29	100	100	Hypothetical protein Marshall_176 (Salmonella phage Marshall)	7e-29	100	100			11	12919	13437	1	+	519	Phage protein	Hypothetical protein (Escherichia phage Phaxl)	5e-121	100	100	Conserved phage associated protein (Salmonella virus Vil)	2e-120	100	99
	12	5413	5934	1	+	522	dCMP deaminase (EC 3.5.4.12)	Conserved uncharacterized protein (Salmonella virus Vil)	2e-127	100	100	dCMP deaminase (Escherichia phage ECML-4)	7e-127	100	99			12	13509	14192	3	+	684	hypothetical protein	Hypothetical protein (Escherichia phage Phaxl)	3e-168	100	100	Hypothetical protein (Salmonella phage S118)	1e-167	100	99
	13	5936	6343	2	+	408	Membrane-flanked domain	Hypothetical protein CPT_Mutine_193 (Salmonella phage Mutine)	8e-93	100	100	Membrane-flanked domain protein (Escherichia phage ECML-4)	2e-90	100	98			13	14262	15536	3	+	1275	hypothetical protein	Hypothetical protein (Salmonella phage S118)	0	100	100	Hypothetical protein SP029_00520 (Salmonella phage FSL_SP-029)	0	100	99
	14	7174	6554	-1	-	621	Phage head completion protein	Head completion protein (Salmonella phage S115)	1e-151	100	100	Head completion protein (Salmonella phage BSP101)	9e-148	100	98			14	15576	16025	3	+	450	hypothetical protein	Hypothetical protein CPT_Mutine_027 (Salmonella phage Mutine)	3e-106	100	100	Phage associated protein (Salmonella virus Vil)	1e-105	100	99
	15	7228	8196	1	+	969	gp48 baseplate tail tube cap	Gp48 T4-like baseplate tail tube cap (Salmonella virus Vil)	0	100	100	Putative tail tube associated base plate protein (Escherichia phage EP75)	0	100	99			15	16061	16519	2	+	459	hypothetical protein	Hypothetical protein Marshall_26 (Salmonella phage Marshall)	1e-103	100	100	Hypothetical protein (Escherichia phage ECML-4)	7e-103	100	99
	16	8210	8767	2	+	558	Phage baseplate wedge subunit #T4-like gp53	Baseplate wedge subunit (Salmonella phage Det7)	5e-134	100	100	Gp53 baseplate wedge subunit (Salmonella virus Vil)	1e-133	100	99			16	17149	16556	-1	-	594	hypothetical protein	Hypothetical protein (Salmonella phage S118)	2e-146	100	100	Hypothetical protein DET7_187 (Salmonella phage Det7)	6e-140	99	96
	17	8764	10152	1	+	1389	hypothetical protein	Hypothetical protein (Salmonella phage vB_SalM_SJ3)	0	100	99	Hypothetical protein (Escherichia phage Phaxl)	0	100	99			17	17707	17150	-1	-	558	hypothetical protein	Hypothetical protein (Salmonella phage S118)	8e-134	100	99	Hypothetical protein (Escherichia phage Phaxl)	5e-133	100	98
	18	10163	12103	2	+	1941	hypothetical protein	orf047 gene product (Escherichia virus CBA120)	0	100	100	Unnamed protein product (Salmonella phage SFP10)	0	100	99			18	18009	17803	-3	-	207	hypothetical protein	Hypothetical protein S8_136 (Salmonella phage S8)	2e-41	100	100	Hypothetical protein SP38_31 (Salmonella phage 38)	1e-40	100	99
	19	12766	12104	-1	-	663	Phage DNA helicase loader	Unnamed protein product (Salmonella phage SFP10)	1e-162	100	100	Loader of helicase (Salmonella phage SP1)	4e-162	100	99			19	18647	18057	-2	-	591	hypothetical protein	Unnamed protein product (Salmonella phage SFP10)	4e-140	100	100	Hypothetical protein (Escherichia phage Phaxl)	5e-139	100	99
	20	12920	12756	-2	-	165	hypothetical protein	orf049 gene product (Escherichia virus CBA120)	8e-32	100	100	Hypothetical protein (Salmonella phage GG32)	7e-30	100	94			20	18709	21705	1	+	2997	DNA polymerase (EC 2.7.7.7), phage-associated	DNA polymerase (Salmonella phage vB_SalM_PM10)	0	100	100	DNA polymerase (Salmonella phage Mutine)	0	100	99
	21	13173	12910	-3	-	264	hypothetical protein	or50 gene product (Escherichia virus CBA120)	6e-58	100	100	Unnamed protein product (Salmonella phage SFP10)	3e-57	100	99			21	21766	22110	1	+	345	hypothetical protein	Hypothetical protein (Salmonella phage vB_SalM_PM10)	1e-75	100	98	Unnamed protein product (Salmonella phage SFP10)	2e-75	100	98
	22	14674	13250	-1	-	1425	DNA ligase, phage-associated	DNA ligase (Escherichia phage Phaxl)	0	100	100	orf052 gene product (Escherichia virus CBA120)	0	100	100			22	22103	22885	2	+	783	hypothetical protein	orf240 gene product (Escherichia virus CBA120)	0	100	100	Hypothetical protein (Escherichia phage Phaxl)	0	100	99
	23	15074	14736	-2	-	339	hypothetical protein	Hypothetical protein (Salmonella phage S115)	2e-79	100	100	Hypothetical protein SP063_00395 (Salmonella phage FSL SP-063)	8e-79	100	99			23	22896	23201	3	+	306	hypothetical protein	Unnamed protein product (Salmonella phage SFP10)	6e-68	100	98	Hypothetical protein BSP101_0055 (Salmonella phage BSP101)	2e-67	100	97
	24	15285	15076	-3	-	210	hypothetical protein	Hypothetical protein (Salmonella phage S115)	1e-44	100	100	Hypothetical protein (Salmonella phage S118)	4e-44	100	99			24	23201	24106	2	+	906	hypothetical protein	Hypothetical protein (Escherichia phage EP75)	0	100	99	Hypothetical protein (Salmonella phage SP1)	0	100	99
	25	15485	15285	-2	-	201	hypothetical protein	Hypothetical protein Marshall_159 (Salmonella phage Marshall)	1e-40	100	100	Hypothetical protein (Enterobacter phage phiEM4)	3e-28	100	76			25	24109	24312	1	+	204	hypothetical protein	Unnamed protein product (Salmonella phage SFP10)	1e-39	100	100	Hypothetical protein DET7_178 (Salmonella phage Det7)	6e-38	100	96
	26	15602	15486	-2	-	117	hypothetical membrane protein	Hypothetical protein Marshall_158 (Salmonella phage Marshall)	1e-15	100	100	Putative uncharacterized protein (Salmonella virus Vil)	3e-15	100	97			26	24314	24700	2	+	387	hypothetical protein	orf245 gene product (Escherichia virus CBA120)	3e-89	100	100	Hypothetical protein (Escherichia phage Phaxl)	5e-88	100	99
	27	16792	15599	-1	-	1194	Phage protein	Hypothetical protein (Salmonella phage S115)	0	100	100	Conserved uncharacterized protein (Salmonella virus Vil)	0	100	99			27	24681	24866	3	+	186	hypothetical membrane protein	orf247 gene product (Escherichia virus CBA120)	8e-35	100	100	Unnamed protein product (Salmonella phage SFP10)	9e-34	100	98
	28	17222	16911	-2	-	312	hypothetical protein	Hypothetical protein (Salmonella phage S115)	9e-70	100	100	Putative uncharacterized protein (Salmonella virus Vil)	5e-68	100	98			28	24863	26098	2	+	1236	hypothetical protein	Hypothetical protein (Escherichia phage EP75)	0	100	99	Hypothetical protein S8_126 (Salmonella phage S8)	0	100	99
	29	17567	17235	-2	-	333	hypothetical protein	Putative uncharacterized protein (Salmonella virus Vil)	1e-76	100	100	Putative uncharacterized protein (Salmonella phage Sh19)	5e-73	100	95			29	26137	26304	1	+	168	hypothetical membrane protein	Hypothetical protein (Salmonella phage STML-13-1)	3e-29	100	100	Putative uncharacterized protein (Salmonella virus Vil)	5e-29	100	98
	30	19055	17631	-2	-	1425	DNA primase/helicase, phage-associated	Helicase (Salmonella phage Maynard)	0	100	99	Gp41 DNA primase-helicase subunit (Salmonella virus Vil)	0	100	99			30	26385	26576	3	+	192	hypothetical protein	Unnamed protein product (Salmonella phage SFP10)	3e-39	100	100	Hypothetical protein CPT_Merlin119 (Citrobacter phage Merlin)	1e-28	100	71
	31	19215	19096	-3	-	120	hypothetical protein	Hypothetical protein (Escherichia phage ECML-4)	4e-16	100	90	HNH homing endonuclease (Salmonella phage Marshall)	5e-15	100	87			31	26588	26809	2	+	222	hypothetical protein	Hypothetical protein (Salmonella phage STML-13-1)	7e-47	100	100	Hypothetical protein (Salmonella phage GG32)	8e-36	100	99
	32	19920	19591	-3	-	330	hypothetical protein	Unnamed protein product (Salmonella phage SFP10)	1e-72	100	100	Hypothetical protein (Salmonella phage vB_SalM_SJ2)	4e-72	100	99			32	26806	27192	1	+	387	hypothetical protein	Hypothetical protein S8_122 (Salmonella phage S8)	6e-89	100	100	Hypothetical protein (Salmonella phage STML-13-1)	2e-88	100	99
	33	20983	19898	-1	-	1086	Phage recombination protein	Unnamed protein product (Salmonella phage SFP10)	0	100	100	Hypothetical protein (Salmonella phage STML-13-1)	0	100	99			33	27427	27549	1	+	123	hypothetical protein	Hypothetical protein (Salmonella phage vB_SalM_SJ2)	3e-19	100	100	No 2nd hit
	34	21498	20968	-3	-	531	hypothetical protein	Putative uncharacterized protein (Salmonella phage Sh19)	8e-128	100	99	Hypothetical protein SP38_207 (Salmonella phage 38)	4e-125	100	98			34	27660	28298	3	+	639	hypothetical protein	Hypothetical protein (Escherichia phage FEC14)	2e-155	100	99	Hypothetical protein (Salmonella phage vB_SalM_SJ2)	2e-155	100	99
	35	22049	21498	-2	-	552	putative dUTP diphosphatase	dUTPase (Salmonella phage Sh19)	6e-135	100	100	dUTPase protein (Salmonella phage vB_SalM_SJ3)	2e-134	100	99			35	28314	28883	3	+	570	hypothetical protein	Unnamed protein product (Salmonella phage SFP10)	2e-133	100	97	Hypothetical protein CPT_Mutine_007 (Salmonella phage Mutine)	6e-133	100	97
	36	22615	22046	-1	-	570	putative deoxynucleotide monophosphate kinase	Putative uncharacterized protein (Salmonella phage Sh19)	1e-137	100	99	Putative deoxynucleotide monophosphate kinase (Salmonella phage GG32)	9e-137	100	99			36	28888	29310	1	+	423	hypothetical protein	Hypothetical protein vB_SenM-2_162 (Salmonella phage vB_SenM-2)	1e-97	100	99	Unnamed protein product (Salmonella phage SFP10)	3e-97	100	99
	37	23652	22612	-3	-	1041	Thymidylate synthase (EC 2.1.1.45)	Thymidylate synthase (Salmonella phage GG32)	0	100	99	Thymidylate synthase (Salmonella phage Sh19)	0	100	99			37	29429	29743	2	+	315	hypothetical protein	Unnamed protein product (Salmonella phage SFP10)	2e-66	100	98	Hypothetical protein CPT_Mutine_005 (Salmonella phage Mutine)	2e-66	100	98
	38	24241	23669	-1	-	573	Phage protein	Hypothetical protein (Salmonella phage SKML-39)	9e-72	97	56	Hypothetical protein G379_gp191 (Dickeya virus Limestone)	1e-71	97	57			38	29740	30186	1	+	447	hypothetical protein	Unnamed protein product (Salmonella phage SFP10)	1e-107	100	100	Hypothetical protein (Escherichia phage FEC14)	3e-107	100	99
	39	24905	24243	-2	-	663	hypothetical protein	orf074 gene product (Escherichia virus CBA120)	5e-162	99	100	Putative uncharacterized protein (Salmonella phage Sh19)	8e-162	100	99			39	30179	30385	2	+	207	hypothetical protein	unnamed protein product (Salmonella phage SFP10)	3e-42	100	100	Hypothetical protein (Escherichia phage Phaxl)	1e-41	100	99
	40	25937	24978	-2	-	960	hypothetical protein	orf076 gene product (Escherichia virus CBA120)	0	100	100	Unnamed protein product (Salmonella phage SFP10)	0	100	99			40	30555	30908	3	+	354	hypothetical protein	unnamed protein product (Salmonella phage SFP10)	1e-78	100	100	Hypothetical protein (Escherichia phage Phaxl)	3e-78	100	99
	41	26398	26111	-1	-	288	hypothetical protein	Unnamed protein product (Salmonella phage SFP10)	2e-62	100	100	Hypothetical protein (Salmonella phage vB_SalM_PM10)	8e-62	100	99			41	31016	33757	2	+	2742	Phage rIIA lysis inhibitor	RIIA protector from prophage-induced early lysis (Salmonella virus Vil)	0	100	98	Hypothetical protein (Salmonella phage vB_SalM_SJ2)	0	100	98
	42	27162	26416	-3	-	747	hypothetical protein	Unnamed protein product (Salmonella phage SFP10)	0	100	99	Hypothetical protein (Salmonella phage vB_SalM_PM10)	0	100	99			42	33880	35373	1	+	1494	Phage rIIB lysis inhibitor	rIIB (Salmonella phage vB_SalM_SJ2)	0	100	99	Unnamed protein product (Salmonella phage SFP10)	0	100	99
	43	27928	27224	-1	-	705	Phage DNA end protector during packaging	Gp2 DNA end protector protein (Salmonella virus Vil)	8e-174	100	100	DNA end protector protein (Salmonella phage vB_SenM-2)	2e-173	100	99			43	35701	36114	1	+	414	hypothetical protein	Unnamed protein product (Salmonella phage SFP10)	7e-94	100	100	orf004 gene product (Escherichia virus CBA120)	2e-93	100	100
	44	27983	28924	2	+	942	gp19 tail tube monomer	Tail tube monomer (Salmonella phage vB_SalM_PM10)	0	100	100	Baseplate tail tube (Salmonella phage Det7)	0	100	99			44	36360	36539	3	+	180	hypothetical protein	Hypothetical protein (Salmonella phage vB_SalM_PM10)	1e-36	100	100	Hypothetical protein Vi01_005 (Salmonella virus Vil)	1e-36	100	100
	45	29983	28952	-1	-	1032	Single stranded DNA-binding protein, phage-associated	orf082 gene product (Escherichia virus CBA120)	0	100	100	ssDNA binding protein (Salmonella phage Sh19)	0	100	99			45	36518	37327	2	+	810	Phage tail fiber	Unnamed protein product (Salmonella phage SFP10)	0	100	100	Putative tail tube protein (Salmonella phage S118)	0	100	99
	46	30319	30080	-1	-	240	hypothetical protein	Putative uncharacterized protein (Salmonella virus Vil)	1e-52	100	100	Hypothetical protein (Salmonella phage vB_SalM_SJ2)	5e-52	100	99			46	37331	37552	2	+	222	hypothetical protein	orf007 gene product (Escherichia virus CBA120)	6e-45	100	100	Unnamed protein product (Salmonella phage SFP10)	2e-44	100	99
	47	30571	30329	-1	-	243	Gp33 T4-like late promoter transcription accessory protein	Gp33 late promoter transcription factor (Salmonella virus Vil)	7e-49	100	100	Late promoter transcription factor (Salmonella phage Sh19)	1e-48	100	100			47	37640	38149	2	+	510	putative histone-like protein	orf010 gene product (Escherichia virus CBA120)	4e-123	100	100	Unnamed protein product (Salmonella phage SFP10)	7e-123	100	99
	48	30809	30564	-2	-	246	hypothetical protein	Regulatory protein, FmdB family (Salmonella virus Vil)	1e-53	100	100	Regulatory protein, FmdB family (Salmonella phage FSL SP-029)	1e-52	100	99			48	38259	38387	3	+	129	hypothetical protein	orf011 gene product (Escherichia virus CBA120)	2e-19	100	100	Unnamed protein product (Salmonella phage SFP10)	3e-19	100	100
	49	30918	30796	-3	-	123	hypothetical protein	Hypothetical protein (Salmonella phage vB_SalM_SJ2)	4e-19	100	100	Hypothetical protein (Escherichia phage ECML-4)	5e-19	100	100			49	38558	38914	2	+	357	hypothetical protein	Hypothetical protein SP38_251 (Salmonella phage 38)	5e-82	100	99	Hypothetical protein (Salmonella phage SP1)	1e-81	100	99
	50	31696	31085	-1	-	612	hypothetical protein	Putative uncharacterized protein (Salmonella virus Vil)	5e-152	100	100	orf087 gene product (Escherichia virus CBA120)	6e-149	98	100			50	38911	39489	1	+	579	hypothetical protein	unnamed protein product (Salmonella phage SFP10)	1e-142	100	100	orf013 gene product (Escherichia virus CBA120)	1e-141	100	99
	51	32219	31734	-2	-	486	hypothetical protein	Putative uncharacterized protein (Salmonella virus Vil)	1e-114	100	100	Hypothetical protein Marshall_134 (Salmonella phage Marshall)	4e-114	100	99			51	39539	41449	2	+	1911	DNA topoisomerase, phage-associated	DNA topoisomerase II (Salmonella phage Det7)	0	100	97	Putative topoisomerase II large subunit (Escherichia phage EP75)	0	100	94
	52	32721	32197	-3	-	525	hypothetical protein	Putative uncharacterized protein (Salmonella virus Vil)	5e-125	100	99	Hypothetical protein SP063_00530 (Salmonella phage FSL SP-063)	1e-124	100	99			52	41451	42782	3	+	1332	DNA topoisomerase, phage-associated	DNA topoisomerase (Salmonella phage S8)	0	100	100	DNA topoisomerase (Salmonella phage GG32)	0	100	99
	53	32678	33574	2	+	897	Gp26 baseplate hub subunit	Baseplate hub subunit (Salmonella phage vB_SalM_SJ3)	0	89	98	Baseplate hub subunit (Salmonella phage S8)	0	89	98			53	42825	43103	3	+	279	hypothetical membrane protein	Unnamed protein product (Salmonella phage SFP10)	2e-60	100	99	Putative membrane protein (Salmonella phage vB_SalM_SJ3)	7e-60	100	98
	54	34081	35706	1	+	1626	Cell wall-associated hydrolases (invasion-associated proteins)	Baseplate hub subunit with lysozyme motif (Salmonella phage Det7)	0	100	99	Cell wall-associated hydrolase (Salmonella phage vB_SalM_PM10)	0	100	99			54	43177	43416	1	+	240	hypothetical protein	Hypothetical protein (Salmonella phage GG32)	2e-52	100	100	Hypothetical protein STP07_055 (Salmonella phage STP07)	2e-52	100	100
	55	35771	36151	2	+	381	Phage baseplate wedge subunit (T4-like gp25)	Unnamed protein product (Salmonella phage SFP10)	2e-87	100	100	orf093 gene product (Escherichia virus CBA120)	4e-87	100	99			55	43501	43833	1	+	333	Arn.3 conserved hypothetical protein	Hypothetical protein (Escherichia phage Phaxl)	6e-76	100	99	Hypothetical protein SP38_243 (Salmonella phage 38)	3e-75	100	98
	56	36490	36152	-1	-	339	hypothetical protein	Hypothetical protein DET7_89 (Salmonella phage Det7)	2e-75	100	100	Unnamed protein product (Salmonella phage SFP10)	2e-67	100	89			56	43883	44107	2	+	225	hypothetical protein	Unnamed protein product (Salmonella phage SFP10)	1e-45	100	100	Hypothetical protein (Salmonella phage S115)	7e-45	100	99
	57	36950	36492	-2	-	459	hypothetical protein	Unnamed protein product (Salmonella phage SFP10)	8e-108	98	99	Hypothetical protein (Escherichia phage ECML-4)	1e-107	98	99			57	44337	44942	3	+	606	Phage protein	Hypothetical protein (Salmonella phage Sh19)	8e-48	100	100	Unnamed protein product (Salmonella phage SFP10)	1e-147	100	100
	58	37833	37033	-3	-	801	Phage-associated homing endonuclease	Homing endonuclease (Salmonella phage Det7)	0	100	99	Putative homing endonuclease F-Liml (Dickeya phage JA15)	0	100	98			58	44939	45283	2	+	345	hypothetical protein	Hypothetical protein (Escherichia phage Phaxl)	2e-79	100	100	orf022 gene product (Escherichia virus CBA120)	8e-79	100	99
	59	38105	37881	-2	-	225	putative glutaredoxin	orf097 gene product (Escherichia virus CBA120)	2e-46	100	100	Glutaredoxin (Salmonella virus Vil)	1e-45	100	99			59	45276	45908	3	+	633	dexA exonuclease A	DexA exonuclease (Salmonella phage Marshall)	6e-154	100	99	Exonuclease (Salmonella phage vB_SenM-2)	2e-153	100	99
	60	39218	38115	-2	-	1104	Ribonucleotide reductase of class Ia (aerobic), beta subunit (EC 1.17.4.1)	Ribonucleotide reductase beta subunit (Salmonella phage Marshall)	0	100	100	Ribonucleotide-diphosphate reductase beta subunit (Salmonella virus Vil)	0	100	99			60	45986	46276	2	+	291	hypothetical protein	Hypothetical protein CPT_Mutine_201 (Salmonella phage Mutine)	2e-63	100	100	Hypothetical protein STP07_062 (Salmonella phage STP07)	9e-63	100	99
	61	41570	39288	-2	-	2283	Ribonucleotide reductase of class Ia (aerobic), alpha subunit (EC 1.17.4.1)	Ribonucleotide reductase alpha subunit (Salmonella phage Marshall)	0	100	100	Aerobic ribonucleotide reductase, alpha subunit (Salmonella phage vB_SalM_SJ2)	0	99	100			61	46374	47036	3	+	663	hypothetical protein	Hypothetical protein (Salmonella phage GG32)	8e-165	100	100	Hypothetical protein (Escherichia phage FEC14)	2e-164	100	99
	62	42494	41655	-2	-	840	Phosphate starvation-inducible protein PhoH, predicted ATPase	PhoH-like phosphate starvation-inducible protein (Salmonella virus Vil)	0	100	100	Phosphate starvation-inducible protein PhoH (Salmonella phage 38)	0	100	99			62	47173	47048	-1	-	126	hypothetical protein	Hypothetical protein S8_091 (Salmonella phage S8)	5e-20	100	100	No 2nd hit
	63	43394	42600	-2	-	795	Putative phage-encoded peptidoglycan binding protein	Phage-encoded peptidogylcan binding protein (Salmonella virus Vil)	0	100	100	Hypothetical protein (Escherichia phage EP75)	0	100	99			63	47380	47940	1	+	561	putative serine/threonine protein phosphatase	Hypothetical protein CPT_Mutine_198 (Salmonella phage Mutine)	1e-136	100	100	Putative uncharacterized protein (Salmonella virus Vil)	3e-130	100	95
	64	43925	43737	-2	-	189	hypothetical protein	Conserved uncharacterized protein (Salmonella virus Vil)	2e-37	100	98	Hypothetical protein SP029_00430 (Salmonella phage FSL SP-029)	2e-36	100	97			64	48266	48616	2	+	351	hypothetical protein	Hypothetical protein CPT_Mutine_196 (Salmonella phage Mutine)	2e-82	100	100	Hypothetical protein SP063_00315 (Salmonella phage FSL_SP-063)	1e-81	100	98
	65	44468	43980	-2	-	489	hypothetical protein	Hypothetical protein (Escherichia phage EP75)	3e-111	100	100	Putative uncharacterized protein (Salmonella virus Vil)	2e-110	100	99			65	48679	48996	1	+	318	hypothetical protein	Hypothetical protein CPT_Mutine_195 (Salmonella phage Mutine)	2e-69	100	100	Hypothetical protein (Escherichia phage ECML-4)	4e-68	100	98
	66	45744	44680	-3	-	1065	Phage-associated DNA primase (EC 2.7.7.-)	gp61 DNA primase subunit (Salmonella virus Vil)	0	100	99	DNA primase (Salmonella phage FSL SP-063)	0	100	99			66	49242	49397	3	+	156	hypothetical protein	Hypothetical protein (Escherichia phage ECML-4)	6e-29	100	100	Hypothetical protein Marshall_176 (Salmonella phage Marshall)	7e-29	100	100
	67	46361	45744	-2	-	618	Phage protein	Hypothetical protein Marshall_117 (Salmonella phage Marshall)	8e-152	100	99	Conserved uncharacterized protein (Salmonella virus Vil)	4e-151	100	99			67	49397	49918	2	+	522	dCMP deaminase (EC 3.5.4.12)	Conserved uncharacterized protein (Salmonella virus Vil)	2e-127	100	100	dCMP deaminase (Escherichia phage ECML-4)	7e-127	100	99
	68	46777	46424	-1	-	354	Phage protein	Conserved phage associated protein (Salmonella virus Vil)	1e-79	100	99	Hypothetical protein (Salmonella phage Sh19)	6e-79	100	96			68	49920	50327	3	+	408	Membrane-flanked domain	Hypothetical protein CPT_Mutine_193 (Salmonella phage Mutine)	8e-93	100	100	Membrane-flanked domain protein (Escherichia phage ECML-4)	2e-90	100	98
	69	47381	46833	-2	-	549	hypothetical protein	Unnamed protein product (Salmonella phage SFP10)	6e-130	99	99	Hypothetical protein (Escherichia phage Phaxl)	7e-130	99	99			69	51158	50538	-2	-	621	Phage head completion protein	Head completion protein (Salmonella phage S115)	1e-151	100	100	Head completion protein (Salmonella phage BSP101)	9e-148	100	98
	70	50153	47430	-2	-	2724	hypothetical protein	Hypothetical protein (Salmonella phage Sh19)	0	100	84	Hypothetical protein (Salmonella phage vB_SalM_PM10)	0	100	81			70	51212	52180	2	+	969	gp48 baseplate tail tube cap	Gp48 T4-like baseplate tail tube cap (Salmonella virus Vil)	0	100	100	Putative tail tube associated base plate protein (Escherichia phage EP75)	0	100	99
	71	50562	50227	-3	-	336	hypothetical protein	Hypothetical protein (Dickeya virus Limestone)	4e-73	100	95	Hypothetical protein (Shigella phage Ag3)	9e-73	100	95			71	52194	52751	3	+	558	Phage baseplate wedge subunit #T4-like gp53	Baseplate wedge subunit (Salmonella phage Det7)	5e-134	100	100	Gp53 baseplate wedge subunit (Salmonella virus Vil)	1e-133	100	99
	72	51307	50669	-1	-	639	hypothetical protein	Unknown structural protein (Dickeya virus Limestone)	7e-146	100	96	Hypothetical protein (Shigella phage Ag3)	2e-144	100	94			72	52748	54136	2	+	1389	hypothetical protein	Hypothetical protein (Escherichia phage Phaxl)	0	100	99	Hypothetical protein (Salmonella phage vB_SalM_SJ3)	0	100	99
	73	51921	51307	-3	-	615	Phage protein	Putative RegB protein (Enterobacter phage phiEM4)	4e-150	100	99	Putative RegB protein (Dickeya virus Limestone)	2e-149	100	98			73	54147	56087	3	+	1941	hypothetical protein	orf047 gene product (Escherichia virus CBA120)	0	100	100	Unnamed protein product (Salmonella phage SFP10)	0	100	99
	74	52304	52020	-2	-	285	hypothetical protein	orf115 gene product (Escherichia virus CBA120)	3e-64	100	100	Hypothetical protein (Escherichia phage Phaxl)	1e-63	100	99			74	56750	56088	-2	-	663	Phage DNA helicase loader	Unnamed protein product (Salmonella phage SFP10)	1e-162	100	100	Loader of helicase (Salmonella phage SP1)	4e-162	100	99
	75	52680	52285	-3	-	396	Phage protein	Unnamed protein product (Salmonella phage SFP10)	6e-73	83	100	Hypothetical protein S8_017 (Salmonella phage S8)	7e-72	83	98			75	56904	56740	-3	-	165	hypothetical protein	orf049 gene product (Escherichia virus CBA120)	8e-32	100	100	Hypothetical protein (Salmonella phage GG32)	7e-30	100	94
	76	55120	52787	-1	-	2334	Phage recombination-related endonuclease Gp46	Hypothetical protein DET7_65 (Salmonella phage Det7)	0	100	99	Recombination-related endonuclease (Salmonella phage S8)	0	100	99			76	57157	56894	-1	-	264	hypothetical protein	orf050 gene product (Escherichia virus CBA120)	6e-58	100	100	Unnamed protein product (Salmonella phage SFP10)	3e-57	100	99
	77	56238	55123	-3	-	1116	Phage recombination-related endonuclease Gp47	Unnamed protein product (Salmonella phage SFP10)	0	100	99	Recombination protein subunit (Escherichia phage Phaxl)	0	100	99			77	58658	57234	-2	-	1425	DNA ligase, phage-associated	DNA ligase (Escherichia phage Phaxl)	0	100	100	orf052 gene product (Escherichia virus CBA120)	0	100	100
	78	57016	56225	-1	-	792	Gp55 T4-like sigma factor involved in late transcription	Hypothetical protein DET7_63 (Salmonella phage Det7)	0	100	100	Unnamed protein product (Salmonella phage SFP10)	0	100	100			78	59058	58720	-3	-	339	hypothetical protein	Hypothetical protein (Salmonella phage S115)	2e-79	100	100	Hypothetical protein SP063_00395 (Salmonella phage FSL SP-063)	8e-79	100	99
	79	57387	57028	-3	-	360	putative ribonuclease HI	Putative ribonuclease HI (Salmonella phage GG32)	6e-83	100	100	Unnamed protein product (Salmonella phage SFP10)	8e-83	100	100			79	59269	59060	-1	-	210	hypothetical protein	Hypothetical protein (Salmonella phage S115)	1e-44	100	100	Hypothetical protein (Salmonella phage S118)	4e-44	100	99
	80	57598	58365	1	+	768	hypothetical protein	Unnamed protein product (Salmonella phage SFP10)	0	100	100	Hypothetical protein (Salmonella phage Sh19)	0	100	99			80	59469	59269	-3	-	201	hypothetical protein	Hypothetical protein Marshall_159 (Salmonella phage Marshall)	1e-40	100	100	Hypothetical protein (Enterobacter phage phiEM4)	3e-28	100	76
	81	60083	58362	-2	-	1722	DNA helicase, phage-associated	Unnamed protein product (Salmonella phage SFP10)	0	100	100	ATP-dependent helicase (Salmonella phage BSP101)	0	100	99			81	59586	59470	-3	-	117	hypothetical membrane protein	Hypothetical protein Marshall_158 (Salmonella phage Marshall)	1e-15	100	100	Putative uncharacterized protein (Salmonella virus Vil)	3e-15	100	97
	82	60497	60219	-2	-	279	DNA-binding protein HU-beta	Unnamed protein product (Salmonella phage SFP10)	7e-58	100	100	HU_IHF DNA binding domain protein (Salmonella phage Det7)	1e-57	100	100			82	60776	59583	-2	-	1194	Phage protein	Hypothetical protein (Salmonella phage S115)	0	100	100	Conserved uncharacterized protein (Salmonella virus Vil)	0	100	99
	83	61372	60581	-1	-	792	hypothetical protein	Unnamed protein product (Salmonella phage SFP10)	0	100	100	Hypothetical protein S8_008 (Salmonella phage S8)	0	100	99			83	61206	60895	-3	-	312	hypothetical protein	Hypothetical protein (Salmonella phage S115)	9e-70	100	100	Putative uncharacterized protein (Salmonella virus Vil)	5e-68	100	98
	84	61898	61578	-2	-	321	Superinfection exclusion protein (Protein gp17)	Unnamed protein product (Salmonella phage SFP10)	1e-73	100	100	orf127 gene product (Escherichia virus CBA120)	6e-73	100	98			84	61551	61219	-3	-	333	hypothetical protein	Putative uncharacterized protein (Salmonella virus Vil)	1e-76	100	100	Putative uncharacterized protein (Salmonella phage Sh19)	5e-73	100	95
	85	62175	61888	-3	-	288	hypothetical protein	orf129 gene product (Escherichia virus CBA120)	5e-64	100	99	Unnamed protein product (Salmonella phage SFP10)	2e-63	100	98			85	63039	61615	-3	-	1425	DNA primase/helicase, phage-associated	Helicase (Salmonella phage MaynardO	0	100	99	Gp41 DNA primase-helicase subunit (Salmonella virus Vil)	0	100	99
	86	62845	62177	-1	-	669	hypothetical protein	Hypothetical protein (Salmonella phage vB_SalM_PM10)	2e-166	100	100	Hypothetical protein (Escherichia phage FEC14)	5e-166	100	99			86	63199	63080	-1	-	120	hypothetical protein	Hypothetical protein (Escherichia phage ECML-4)	4e-16	100	90	HNH homing endonuclease (Salmonella phage Marshall)	5e-15	100	87
	87	63694	62903	-1	-	792	hypothetical protein	Hypothetical protein (Salmonella phage vB_SalM_SJ3)	0	100	100	Hypothetical protein (Salmonella phage vB_SalM_PM10)	0	100	99			87	63904	63575	-1	-	330	hypothetical protein	Unnamed protein product (Salmonella phage SFP10)	1e-72	100	100	Hypothetical protein (Salmonella phage vB_SalM_SJ2)	4e-72	100	99
	88	64065	63745	-3	-	321	hypothetical protein	Hypothetical protein (Salmonella phage vB_SalM_SJ3)	3e-72	100	100	unnamed protein product (Salmonella phage SFP10)	1e-71	100	99			88	64967	63882	-2	-	1086	Phage recombination protein	Unnamed protein product (Salmonella phage SFP10)	0	100	100	Hypothetical protein (Salmonella phage STML-13-1)	0	100	99
	89	64751	64062	-2	-	690	hypothetical protein	Hypothetical protein BSP101_0141 (Salmonella phage BSP101)	3e-168	100	99	Hypothetical protein (Salmonella phage vB_SalM_SJ3)	5e-168	100	99			89	65482	64952	-1	-	531	hypothetical protein	Putative uncharacterized protein (Salmonella phage Sh19)	8e-128	100	99	Hypothetical protein SP38_207 (Salmonella phage 38)	4e-125	100	98
	90	65280	64831	-3	-	450	hypothetical protein	Phage associated protein (Salmonella virus Vil)	4e-106	100	100	Hypothetical protein (Salmonella phage vB_SalM_SJ3)	1e-105	100	99			90	66033	65482	-3	-	552	putative dUTP diphosphatase	dUTPase (Salmonella phage Sh19)	6e-135	100	100	dUTPase protein (Salmonella phage vB_SalM_SJ3)	2e-134	100	99
	91	65596	65318	-1	-	279	hypothetical protein	orf138 gene product (Escherichia virus CBA120)	1e-59	100	100	Unnamed protein product (Salmonella phage SFP10)	2e-58	100	99			91	66599	66030	-2	-	570	putative deoxynucleotide monophosphate kinase	Putative uncharacterized protein (Salmonella phage Sh19)	1e-137	100	99	Putative deoxynucleotide monophosphate kinase (Salmonella phage GG32)	9e-137	100	99
	92	66155	65649	-2	-	507	hypothetical protein	orf140 gene product (Escherichia virus CBA120)	2e-123	100	100	Hypothetical protein (Salmonella phage vB_SalM_SJ3)	2e-123	100	99			92	67636	66596	-1	-	1041	Thymidylate synthase (EC 2.1.1.45)	Thymidylate synthase (Salmonella phage GG32)	0	100	99	Thymidylate synthase (Salmonella phage Sh19)	0	100	99
	93	66454	66215	-1	-	240	hypothetical protein	Hypothetical protein SP38_129 (Salmonella phage 38)	4e-48	100	100	orf141 gene product (Escherichia virus CBA120)	7e-48	100	99			93	68225	67653	-2	-	573	Phage protein	Hypothetical protein (Salmonella phage SKML-39)	9e-72	97	56	Hypothetical protein G379_gp191 (Dickeya virus Limestone)	1e-71	97	57
	94	66904	66578	-1	-	327	hypothetical protein	Hypothetical protein SP38_128 (Salmonella phage 38)	9e-71	100	100	Hypothetical protein (Escherichia phage Phaxl)	1e-70	100	100			94	68889	68227	-3	-	663	hypothetical protein	orf074 gene product (Escherichia virus CBA120)	5e-162	99	100	Putative uncharacterized protein (Salmonella phage Sh19)	8e-162	100	99
	95	69164	66948	-2	-	2217	Phage protein	Hypothetical protein (Salmonella phage vB_SalM_SJ3)	0	100	99	Hypothetical protein (Salmonella phage S118)	0	100	99			95	69921	68962	-3	-	960	hypothetical protein	orf076 gene product (Escherichia virus CBA120)	0	100	100	Unnamed protein product (Salmonella phage SFP10)	0	100	99
	96	69327	69157	-3	-	171	hypothetical protein	orf145 gene product (Escherichia virus CBA120)	8e-33	100	98	Hypothetical protein S8_203 (Salmonella phage S8)	2e-32	100	98			96	70382	70095	-2	-	288	hypothetical protein	Unnamed protein product (Salmonella phage SFP10)	2e-62	100	100	Hypothetical protein (Salmonella phage vB_SalM_PM10)	8e-62	100	99
	97	70157	69432	-2	-	726	hypothetical protein	orf146 gene product (Escherichia virus CBA120)	6e-178	100	99	Hypothetical protein (Escherichia phage Phaxl)	2e-173	100	97			97	71146	70400	-1	-	747	hypothetical protein	Unnamed protein product (Salmonella phage SFP10)	0	100	99	Hypothetical protein (Salmonella phage vB_SalM_PM10)	0	100	99
	98	70401	70150	-3	-	252	hypothetical protein	Hypothetical protein (Salmonella phage vB_SalM_SJ2)	7e-54	100	100	Hypothetical protein SP068_00802 (Salmonella phage FSL SP-063)	1e-52	100	98			98	71912	71208	-2	-	705	Phage DNA end protector during packaging	Gp2 DNA end protector protein (Salmonella virus Vil)	8e-174	100	100	DNA end protector protein (Salmonella phage vB_SenM-2)	2e-173	100	99
	99	70783	70373	-1	-	411	hypothetical protein	Hypothetical protein CPT_Mutine_098 (Salmonella phage Mutine)	8e-91	98	93	orf148 gene product (Escherichia virus CBA120)	3e-89	100	90			99	71967	72908	3	+	942	gp19 tail tube monomer	Tail tube monomer (Salmonella phage vB_SalM_PM10)	0	100	100	Baseplate tail tube (Salmonella phage Det7)	0	100	99
	100	71214	70843	-3	-	372	Phage protein	orf151 gene product (Escherichia virus CBA120)	1e-78	100	100	Hypothetical protein S8_199 (Salmonella phage S8)	4e-78	100	99			100	73967	72936	-2	-	1032	Single stranded DNA-binding protein, phage-associated	orf082 gene product (Escherichia virus CBA120)	0	100	100	ssDNA binding protein (Salmonella phage Sh19)	0	100	99
	101	73267	71252	-1	-	2016	Phage protein	Unnamed protein product (Salmonella phage SFP10)	0	100	99	Hypothetical protein (Salmonella phage GG32)	0	100	99			101	74303	74064	-2	-	240	hypothetical protein	Putative uncharacterized protein (Salmonella virus Vil)	1e-52	100	100	Hypothetical protein (Salmonella phage vB_SalM_SJ2)	5e-52	100	99
	102	74309	73380	-2	-	930	Phage-associated homing endonuclease	HNH endonuclease domain protein (Salmonella phage Det7)	0	98	93	HNH endonuclease (Salmonella phage vB_SenM-2)	0	98	92			102	74555	74313	-2	-	243	Gp33 T4-like late promoter transcription accessory protein	Gp33 late promoter transcription factor (Salmonella virus Vil)	7e-49	100	100	Late promoter transcription factor (Salmonella phage Sh19)	1e-48	100	100
	103	75566	74370	-2	-	1197	hypothetical protein	Hypothetical protein DET7_36 (Salmonella phage Det7)	0	100	6	Hypothetical protein (Salmonella phage GG32)	0	100	96			103	74793	74548	-3	-	246	hypothetical protein	Regulatory protein, FmdB family (Salmonella virus Vil)	1e-53	100	100	Regulatory protein, FmdB family (Salmonella phage FSL SP-029)	1e-52	100	99
	104	76499	75636	-2	-	864	hypothetical protein	Hypothetical protein S8_196 (Salmonella phage S8)	0	100	100	Hypothetical protein (Salmonella phage Sh19)	0	100	99			104	74902	74780	-1	-	123	hypothetical protein	Hypothetical protein (Salmonella phage vB_SalM_SJ2)	4e-19	100	100	Hypothetical protein (Escherichia phage ECML-4)	5e-19	100	100
	105	76980	76516	-3	-	465	Phage endoribonuclease translational repressor of early genes, regA	Unnamed protein product (Salmonella phage SFP10)	1e-111	100	100	Putative uncharacterized protein (Salmonella virus Vil)	5e-111	100	99			105	75680	75069	-2	-	612	hypothetical protein	Putative uncharacterized protein (Salmonella virus Vil)	5e-152	100	100	orf087 gene product (Escherichia virus CBA120)	6e-149	98	100
	106	77432	77010	-2	-	423	Phage DNA polymerase clamp loader subunit Gp62	Unnamed protein product (Salmonella phage SFP10)	5e-99	100	100	Clamp holder for DNA polymerase (Salmonella phage SP1)	2e-98	100	99			106	76203	75718	-3	-	486	hypothetical protein	Putative uncharacterized protein (Salmonella virus Vil)	1e-114	100	100	Hypothetical protein Marshall_134 (Salmonella phage Marshall)	4e-114	100	99
	107	78426	77437	-3	-	990	Replication factor C small subunit / Phage DNA polymerase clamp loader subunit	orf162 gene product (Escherichia virus CBA120)	0	100	100	Unnamed protein product (Salmonella phage SFP10)	0	100	99			107	76705	76181	-1	-	525	hypothetical protein	Putative uncharacterized protein (Salmonella virus Vil)	5e-125	100	99	Hypothetical protein SP063_00530 (Salmonella phage FSL SP-063)	1e-124	100	99
	108	79173	78505	-3	-	669	Sliding clamp DNA polymerase accessory protein, phage associated	Unnamed protein product (Salmonella phage SFP10)	1e-162	100	100	gp45 sliding clamp holder (Salmonella phage Sh10_	2e-162	100	99			108	76662	77558	3	+	897	Gp26 baseplate hub subunit	Baseplate hub subunit (Salmonella phage vB_SalM_SJ3)	0	89	98	Baseplate hub subunit (Salmonella phage S8)	0	89	98
	109	79513	79878	1	+	366	hypothetical protein	Hypothetical protein (Salmonella phage GG32)	6e-81	100	99	Clamp loader subunit (Salmonella phage Det7)	5e-79	100	98			109	78065	79690	2	+	1626	Cell wall-associated hydrolases (invasion-associated proteins)	Baseplate hub subunit with lysozyme motif (Salmonella phage Det7)	0	100	99	Cell wall-associated hydrolase (Salmonella phage vB_SalM_PM10)	0	100	99
	110	81383	79884	-2	-	1500	DNA helicase, phage-associated	orf165 gene product (Escherichia virus CBA120)	0	100	100	Helicase (Salmonella phage vB_SalM_SJ3)	0	100	99			110	79755	80135	3	+	381	Phage baseplate wedge subunit (T4-like gp25)	Unnamed protein product (Salmonella phage SFP10)	2e-87	100	100	orf093 gene product (Escherichia virus CBA120)	4e-87	100	99
	111	82159	81413	-1	-	747	hypothetical protein	Unnamed protein product (Salmonella phage SFP10)	0	100	100	orf167 gene product (Escherichia virus CBA120)	0	100	99			111	80474	80136	-2	-	339	hypothetical protein	Hypothetical protein DET7_89 (Salmonella phage Det7)	2e-75	100	100	Unnamed protein product (Salmonella phage SFP10)	2e-67	100	89
	112	82614	82159	-3	-	456	putative DNA repair/recombination protein UvsY	Unnamed protein product (Salmonella phage SFP10)	1e-106	100	100	DNA repair/recombination protein UvsY (Salmonella phage vB_SalM_SJ3)	2e-105	100	99			112	80934	80476	-3	-	459	hypothetical protein	Unnamed protein product (Salmonella phage SFP10)	8e-108	98	99	Hypothetical protein (Escherichia phage ECML-4)	1e-107	98	99
	113	83150	82653	-2	-	498	Phage tail completion protein	orf169 gene product (Escherichia virus CBA120)	3e-116	100	100	Tail completion and sheath stabilizer (Escherichia phage Phaxl)	3e-116	100	99			113	81817	81017	-1	-	801	Phage-associated homing endonuclease	Homing endonuclease (Salmonella phage Det7)	0	100	99	Putative homing endonuclease F-Liml (Dickeya phage JA15)	0	100	98
	114	83220	83834	3	+	615	hypothetical protein	Unnamed protein product (Salmonella phage SFP10)	4e-148	100	100	Hypothetical protein (Salmonella phage vB_SalM_PM10)	5e-148	100	100			114	82089	81865	-3	-	225	putative glutaredoxin	orf097 gene product (Escherichia virus CBA120)	2e-46	100	100	Glutaredoxin (Salmonella virus Vil)	1e-45	100	99
	115	84410	83835	-2	-	576	Phage protein	Hypothetical protein CPT_Mutine_081 (Salmonella phage Mutine)	2e-137	100	100	Hypothetical protein (Salmonella phage Sh19)	2e-137	100	100			115	83202	82099	-3	-	1104	Ribonucleotide reductase of class Ia (aerobic), beta subunit (EC 1.17.4.1)	Ribonucleotide reductase beta subunit (Salmonella phage Marshall)	0	100	100	Ribonucleotide-diphosphate reductase beta subunit (Salmonella virus Vil)	0	100	99
	116	84764	84594	-2	-	171	hypothetical protein	orf173 gene product (Escherichia virus CBA120)	3e-32	100	100	Putative uncharacterized protein (Salmonella virus Vil)	8e-32	100	98			116	85554	83272	-3	-	2283	Ribonucleotide reductase of class Ia (aerobic), alpha subunit (EC 1.17.4.1)	Ribonucleotide reductase alpha subunit (Salmonella phage Marshall)	0	100	100	Aerobic ribonucleotide reductase, alpha subunit (Salmonella phage vB_SalM_SJ2)	0	99	100
	117	85217	84795	-2	-	423	hypothetical protein	Hypothetical protein (Salmonella phage STML-13-1)	7e-99	100	99	Hypothetical protein (Salmonella phage vB_SalM_SJ2)	8e-99	100	99			117	86478	85639	-3	-	840	Phosphate starvation-inducible protein PhoH, predicted ATPase	Pho-H like phosphate starvation-inducible protein (Salmonella virus Vil)	0	100	100	Phosphate starvation-inducible protein PhoH (Salmonella phage 38)	0	100	99
	118	85552	85223	-1	-	330	hypothetical protein	Hypothetical protein (Salmonella phage S115)	1e-68	100	98	orf175 gene product (Escherichia virus CBA120)	3e-68	100	97			118	87378	86584	-3	-	795	Putative phage-encoded peptidoglycan binding protein	Phage-encoded peptidoglycan binding protein (Salmonella virus Vil)	0	100	100	Hypothetical protein (Escherichia phage EP75)	0	100	99
	119	86085	85621	-3	-	465	hypothetical protein	orf176 gene product (Escherichia virus CBA120)	3e-109	100	100	Unnamed protein product (Salmonella phage SFP10)	2e-108	100	99			119	87909	87721	-3	-	189	hypothetical protein	Conserved uncharacterized protein (Salmonella virus Vil)	2e-37	100	98	Hypothetical protein SP029_00430 (Salmonella phage FSL SP-029)	2e-36	100	97
	120	86425	86189	-1	-	237	hypothetical protein	orf178 gene product (Escherichia virus CBA120)	1e-51	100	100	Unnamed protein product (Salmonella phage SFP10)	2e-51	100	100			120	88452	87964	-3	-	489	hypothetical protein	Hypothetical protein (Escherichia phage EP75)	3e-111	100	100	Putative uncharacterized protein (Salmonella virus Vil)	2e-110	100	99
	121	86874	86434	-3	-	441	hypothetical protein	Hypothetical protein DET7_18 (Salmonella phage Det7)	3e-103	100	100	Hypothetical protein (Dickeya virus Limestone)	5e-100	100	97			121	89728	88664	-1	-	1065	Phage-associated DNA primase (EC 2.7.7.-)	Gp61 DNA primase subunit (Salmonella virus Vil)	0	100	99	DNA primase (Salmonella phage FSL SP-063)	0	100	99
	122	87582	86935	-3	-	648	hypothetical protein	Hypothetical protein (Salmonella phage S117)	3e-163	100	100	Hypothetical protein (Salmonella phage GG32)	3e-155	100	95			122	90345	89728	-3	-	618	Phage protein	Hypothetical protein Marshall_117 (Salmonella phage Marshall)	8e-152	100	99	Conserved uncharacterized protein (Salmonella virus Vil)	4e-151	100	99
	123	88988	87666	-2	-	1323	Gp23 major head protein	orf187 gene product (Escherichia virus CBA120)	0	100	99	Major capsid protein (Salmonella phage BSP101)	0	100	99			123	90761	90408	-2	-	354	Phage protein	Conserved phage associated protein (Salmonella virus Vil)	1e-79	100	99	Hypothetical protein (Salmonella phage Sh19)	6e-79	100	96
	124	89916	89080	-3	-	837	Phage prohead assembly (scaffolding) protein	Hypothetical protein (Salmonella phage STML-13-1)	0	100	99	Gp22 prohead score scaffold protein (Salmonella virus Vil)	0	100	99			124	91365	90817	-3	-	549	hypothetical protein	Unnamed protein product (Salmonella phage SFP10)	6e-130	99	99	Hypothetical protein (Escherichia phage Phaxl)	7e-130	99	99
	125	90628	89963	-1	-	666	Phage prohead assembly (scaffolding) protein	Prohead protease (Escherichia phage Phaxl)	8e-163	100	100	Prohead assembly (scaffolding) protein (Salmonella phage vB_SalM_PM10)	9e-163	100	100			125	94137	91414	-3	-	2724	hypothetical protein	Hypothetical protein (Salmonella phage Sh19)	0	100	84	Hypothetical protein (Salmonella phage vB_SalM_PM10)	0	100	81
	126	90956	90639	-2	-	318	gp68-like protein	Conserved phage associated protein (Salmonella virus Vil)	4e-67	100	100	Unnamed protein product (Salmonella phage SFP10)	2e-66	99	100			126	94546	94211	-1	-	336	hypothetical protein	Hypothetical protein (Dickeya virus Limestone)	4e-73	100	95	Hypothetical protein (Shigella phage Ag3)	9e-73	100	95
	127	91135	90965	-1	-	171	hypothetical protein	Putative uncharacterized protein (Salmonella virus Vil)	2e-31	100	100	Hypothetical protein DET7_9 (Salmonella phage Det7)	6e-30	100	96			127	95291	94653	-2	-	639	hypothetical protein	Unknown structural protein (Dickeya virus Limestone)	7e-146	100	96	Hypothetical protein (Shigella phage Ag3)	2e-144	100	94
	128	92859	91177	-3	-	1683	Gp20 portal vertex protein of head	orf193 gene product (Escherichia virus CBA120)	0	100	99	Portal vertex protein of head (Escherichia phage FEC14)	0	100	99			128	95905	95291	-1	-	615	Phage protein	Putative RegB protein (Enterobacter phage phiEM4)	4e-150	100	99	Putative RegB protein (Dickeya virus Limestone)	2e-149	100	98
	129	93460	92927	-1	-	534	Phage tail tube monomer #T4-like phage Gp19	Gp19 tail tube protein (Salmonella virus Vil)	2e-127	100	100	Tail tube protein (Salmonella phage S8)	4e-127	100	99			129	96288	96004	-3	-	285	hypothetical protein	orf115 gene product (Escherichia virus CBA120)	3e-64	100	100	Hypothetical protein (Escherichia phage Phaxl)	1e-63	100	99
	130	93823	93491	-1	-	333	hypothetical protein	Hypothetical protein S8_167 (Salmonella phage S8)	4e-77	100	99	Putative endonuclease (Escherichia phage Phaxl)	9e-77	100	99			130	96664	96269	-1	-	396	Phage protein	Unnamed protein product (Salmonella phage SFP10)	6e-73	83	100	Hypothetical protein S8_017 (Salmonella phage S8)	7e-72	83	98
	131	95901	94006	-3	-	1896	gp18 tail sheath protein	Tail sheath protein (Salmonella phage vB_SalM_PM10)	0	100	99	Tail sheath protein (Salmonella phage Sh19)	0	100	99			131	99104	96771	-2	-	2334	Phage recombination-related endonuclease Gp46	Hypothetical protein DET7_65 (Salmonella phage Det7)	0	100	99	Recombination-related endonuclease (Salmonella phage S8)	0	100	99
	132	98164	95954	-1	-	2211	Gp17 terminase DNA packaging enzyme large subunit	orf198 gene product (Escherichia virus CBA120)	0	100	99	Terminase DNA packaging large subunit (Salmonella phage vB_SalM_SJ3)	0	100	99			132	100222	99107	-1	-	1116	Phage recombination-related endonuclease Gp47	Unnamed protein product (Salmonella phage SFP10)	0	100	99	Recombination protein subunit (Escherichia phage Phaxl)	0	100	99
	133	98825	98145	-2	-	681	Gp16 terminase DNA packaging enzyme small subunit	Unnamed protein product (Salmonella phage SFP10)	6e-161	100	100	orf200 gene product (Escherichia virus CB120)	2e-160	100	99			133	101000	100209	-2	-	792	Gp55 T4-like sigma factor involved in late transcription	Hypothetical protein DET7_63 (Salmonella phage Det7)	0	100	100	Unnamed protein product (Salmonella phage SFP10)	0	100	100
	134	99526	98828	-1	-	699	Gp15 proximal tail sheath stabilization protein	unnamed protein product (Salmonella phage SFP10)	5e-174	100	99	orf202 gene product (Escherichia virus CBA120)	6e-174	100	100			134	101371	101012	-1	-	360	putative ribonuclease HI	Putative ribonuclease H (Salmonella phage GG32)	6e-83	100	100	Unnamed protein product (Salmonella phage SFP10)	8e-83	100	100
	135	100170	99529	-3	-	642	Phage neck protein # Gp14	Neck protein (Salmonella phage Mutine)	2e-156	100	100	Neck protein (Escherichia phage Phaxl)	6e-156	100	99			135	101582	102349	2	+	768	hypothetical protein	Unnamed protein product (Salmonella phage SFP10)		100	100	Hypothetical protein (Salmonella phage Sh19)	0	100	99
	136	100229	100945	2	+	717	Phage protein	Hypothetical protein CPT_Mutine_056 (Salmonella phage Mutine)	7e-175	100	99	Hypothetical protein (Escherichia phage Phaxl)	4e-114	99	65			136	104067	102346	-3	-	1722	DNA helicase, phage-associated	Unnamed protein product (Salmonella phage SFP10)	0	100	100	ATP-dependent helicase (Salmonella phage BSP101)	0	100	99
	137	100977	101189	3	+	213	hypothetical protein	Unnamed protein product (Salmonella phage SFP10)	9e-42	100	100	Hypothetical protein BSP101_0088 (Salmonella phage BSP101)	1e-40	100	99			137	104481	104203	-3	-	279	DNA-binding protein HU-beta	Unnamed protein product (Salmonella phage SFP10)	7e-58	100	100	HU_IHF DNA binding domain protein (Salmonella phage Det7)	1e-57	100	100
	138	101970	101218	-3	-	753	Gp13 neck protein	Neck protein 2 (Salmonella phage Sh19)	0	100	100	Unnamed protein product (Salmonella phage SFP10)	0	100	100			138	105356	104565	-2	-	792	hypothetical protein	Unnamed protein product (Salmonella phage SFP10)	0	100	100	Hypothetical protein S8_008 (Salmonella phage S8)	0	100	99
	139	102298	101957	-1	-	342	hypothetical protein	unnamed protein product (Salmonella phage SFP10)	4e-75	100	100	Hypothetical protein (Salmonella phage STML-13-1)	2e-74	100	99			139	105882	105562	-3	-	321	Superinfection exclusion protein (Protein gp17)	Unnamed protein product (Salmonella phage SFP10)	1e-73	100	100	orf127 gene product (Escherichia virus CBA120)	6e-73	100	98
	140	102530	102282	-2	-	249	hypothetical protein	Unnamed protein product (Salmonella phage SFP10)	2e-52	100	100	Putative uncharacterized protein (Salmonella virus Vil)	8e-52	100	99			140	106063	105872	-1	-	192	hypothetical protein	Hypothetical protein S8_006 (Salmonella phage S8)	2e-37	100	98	orf129 gene product (Escherichia virus CBA120)	3e-37	100	98
	141	107421	102583	-3	-	4839	Phage virulence-associated VriC protein	orf209 gene product (Escherichia virus CBA120)	0	100	99	vriC protein (Escherichia phage ECML-4)	0	100	99			141	106829	106161	-2	-	669	hypothetical protein	Hypothetical protein (Salmonella phage vB_SalM_PM10)	2e-166	100	100	Hypothetical protein (Escherichia phage FEC14)	5e-166	100	99
	142	109822	107579	-1	-	2244	Phage tail fibers	Hypothetical protein (Escherichia phage Phaxl)	0	62	97	Endo-alpha-sialidase, phage head protein (Escherichia coli EC096/10)	0	78	67			142	107678	106887	-2	-	792	hypothetical protein	Hypothetical protein (Salmonella phage vB_SalM_SJ3)	0	100	100	Hypothetical protein (Salmonella phage vB_SalM_PM10)	0	100	99
	143	112320	109873	-3	-	2448	Phage tail fibers	Tailspike protein (Salmonella phage FSL SP-076)	0	97	70	Head-binding protein (Escherichia coli)	0	68	53			143	108049	107729	-1	-	321	hypothetical protein	Hypothetical protein (Salmonella phage vB_SalM_SJ3)	3e-72	100	100	Unnamed protein product (Salmonella phage SFP10)	1e-71	100	99
	144	114533	112437	-2	-	2097	Phage tail fibers	Hypothetical protein (Salmonella phage STML-13-1)	0	100	95	Tail fibers protein (Salmonella phage SP1)	0	100	95			144	108735	108046	-3	-	690	hypothetical protein	Hypothetical protein BSP101_0141 (Salmonella phage BSP101)	3e-168	100	99	Hypothetical protein (Salmonella phage vB_SalM_SJ3)	5e-168	100	99
	145	117922	114635	-1	-	3288	Phage tail fibers	Tail fibers protein (Escherichia phage FEC14)	0	100	96	Unnamed protein product (Salmonella phage SFP10)	0	68	93			145	109264	108815	-1	-	450	hypothetical protein	Phage associated protein (Salmonella virus Vil)	4e-106	100	100	Hypothetical protein (Salmonella phage vB_SalM_SJ3)	1e-105	100	99
	146	119159	117969	-2	-	1191	hypothetical protein	Hypothetical protein S8_152 (Salmonella phage S8)	0	100	99	Hypothetical protein (Salmonella phage vB_SalM_SJ2)	0	100	99			146	109427	109302	-2	-	126	hypothetical protein	orf138 gene product (Escherichia virus CBA120)	1e-20	100	100	Unnamed protein product (Salmonella phage SFP10)	3e-19	100	98
	147	120016	119162	-1	-	855	hypothetical protein	Hypothetical protein (Salmonella phage vB_SalM_SJ3)	0	100	100	Hypothetical protein (Salmonella phage Sh19)	0	100	100			147	109509	109643	3	+	135	hypothetical protein	No significant similarity found
	148	121781	120000	-2	-	1782	gp6 baseplate wedge subunit	Unnamed protein product (Salmonella phage SFP10)	0	100	99	Baseplate wedge subunit (Salmonella phage vB_SalM_SJ3)	0	100	99			148	110139	109633	-3	-	507	hypothetical protein	orf140 gene product (Escherichia virus CBA120)	2e-123	100	100	Hypothetical protein (Salmonella phage vB_SalM_SJ3)	2e-123	100	99
	149	122145	122714	3	+	570	hypothetical protein	Putative uncharacterized protein (Salmonella phage Sh19)	8e-138	100	100	Hypothetical protein (Salmonella phage GG32)	8e-138	100	100			149	110438	110199	-2	-	240	hypothetical protein	Hypothetical protein SP38_129 (Salmonella phage 38)	4e-48	100	100	orf141 gene product (Escherichia virus CBA120)	7e-48	100	99
	150	124683	124820	3	+	138	hypothetical protein	Hypothetical protein Marshall_33 (Salmonella phage Marshall)	7e-24	100	100	No 2nd hit						150	110888	110562	-2	-	327	hypothetical protein	Hypothetical protein SP38_128 (Salmonella phage 38)	9e-71	100	100	Hypothetical protein (Escherichia phage Phaxl)	1e-70	100	100
	151	125046	125501	3	+	456	hypothetical protein	HNH homing endonuclease (Salmonella phage Mutine)	1e-104	100	100	orf221 gene product (Escherichia virus CBA120)	3e-94	90	100			151	113148	110932	-3	-	2217	Phage protein	Hypothetical protein (Salmonella phage vB_SalM_SJ3)	0	100	99	Hypothetical protein (Salmonella phage S118)	0	100	99
	152	125607	125804	3	+	198	hypothetical protein	orf223 gene product (Escherichia virus CBA120)	1e-38	100	100	Unnamed protein product (Salmonella phage SFP10)	6e-38	100	98			152	113311	113141	-1	-	171	hypothetical protein	orf145 gene product (Escherichia virus CBA120)	8e-33	100	98	Hypothetical protein S8_203 (Salmonella phage S8)	2e-32	100	98
	153	125818	125952	1	+	135	hypothetical protein	orf224 gene product (Escherichia virus CBA120)	1e-24	100	100	Hypothetical protein (Salmonella phage S115)	6e-24	100	98			153	114141	113416	-3	-	726	hypothetical protein	orf146 gene product (Escherichia virus CBA120)	6e-178	100	99	Hypothetical protein (Escherichia phage Phaxl)	2e-173	100	97
	154	127474	127992	1	+	519	Phage protein	Hypothetical protein (Escherichia phage Phaxl)	5e-121	100	100	Conserved phage associated protein (Salmonella virus Vil)	2e-120	100	99			154	114385	114134	-1	-	252	hypothetical protein	Hypothetical protein (Salmonella phage vB_SalM_SJ2)	7e-54	100	100	Hypothetical protein SP063_00802 (Salmonella phage FSL SP-063)	1e-52	100	98
	155	128064	128747	3	+	684	hypothetical protein	Hypothetical protein (Escherichia phage Phaxl)	3e-168	100	100	Hypothetical protein (Salmonella phage S118)	1e-167	100	99			155	114767	114357	-2	-	411	hypothetical protein	Hypothetical protein CPT_Mutine_098 (Salmonella phage Mutine)	8e-91	98	93	orf148 gene product (Escherichia virus CBA120)	3e-89	100	90
	156	128817	130091	3	+	1275	hypothetical protein	Hypothetical protein (Salmonella phage S118)	0	100	100	Hypothetical protein SP029_00520 (Salmonella phage FSL SP-029)	0	100	99			156	115198	114827	-1	-	372	Phage protein	orf151 gene product (Escherichia virus CBA120)	1e-78	100	100	Hypothetical protein S8_199 (Salmonella phage S8)	4e-78	100	99
	157	130131	130580	3	+	450	hypothetical protein	Hypothetical protein CPT_Mutine_027 (Salmonella phage Mutine)	3e-106	100	100	Phage associated protein (Salmonella virus Vil)	1e-105	100	99			157	117251	115236	-2	-	2016	Phage protein	unnamed protein product (Salmonella phage SFP10)	0	100	99	Hypothetical protein (Salmonella phage GG32)	0	100	99
	158	130616	131074	2	+	459	hypothetical protein	Hypothetical protein Marshall_26 (Salmonella phage Marshall)	1e-103	100	100	Hypothetical protein (Escherichia phage ECML-4)	7e-103	100	99			158	118293	117364	-3	-	930	Phage-associated homing endonuclease	HNH endonuclease domain protein (Salmonella phage Det7)	0	98	93	HNH endonuclease (Salmonella phage vB_SenM-2)	0	98	92
	159	131704	131111	-1	-	594	hypothetical protein	Hypothetical protein (Salmonella phage S118)	2e-146	100	100	Hypothetical protein DET7_187 (Salmonella phage Det7)	6e-140	99	96			159	119550	118354	-3	-	1197	hypothetical protein	Hypothetical protein DET7_36 (Salmonella phage Det7)	0	100	96	Hypothetical protein (Salmonella phage GG32)	0	100	96
	160	132262	131705	-1	-	558	hypothetical protein	Hypothetical protein (Salmonella phage S118)	8e-134	100	99	Hypothetical protein (Escherichia phage Phaxl)	5e-133	100	98			160	120483	119620	-3	-	864	hypothetical protein	Hypothetical protein S8_196 (Salmonella phage S8)	0	100	100	Hypothetical protein (Salmonella phage Sh19)	0	100	99
	161	132564	132358	-3	-	207	hypothetical protein	Hypothetical protein S8_136 (Salmonella phage S8)	2e-41	100	100	Hypothetical protein SP38_31 (Salmonella phage 38)	1e-40	100	99			161	120964	120500	-1	-	465	Phage endoribonulcease translational repressor of early genes, regA	Unnamed protein product (Salmonella phage SFP10)	1e-111	100	100	Putative uncharacterized protein (Salmonella virus Vil)	5e-111	100	99
	162	133202	132612	-2	-	591	hypothetical protein	unnamed protein product (Salmonella phage SFP10)	4e-140	100	100	Hypothetical protein (Escherichia phage Phaxl)	5e-139	100	99			162	121416	120994	-3	-	423	Phage DNA polymerase clamp loader subunit Gp62	Unnamed protein product (Salmonella phage SFP10)	5e-99	100	100	Clamp holder for DNA polymerase (Salmonella phage SP1)	2e-98	100	99
	163	133264	136260	1	+	2997	DNA polymerase (EC 2.7.7.7), phage-associated	DNA polymerase (Salmonella phage vB_SalM_PM10)	0	100	100	DNA polymerase (Salmonella phage Mutine)	0	100	99			163	122410	121421	-1	-	990	Replication factor C small subunit / Phage DNA polymerase clamp loader subunit	orf162 gene product (Escherichia virus CBA120)	0	100	100	Unnamed protein product (Salmonella phage SFP10)	0	100	99
	164	136321	136665	1	+	345	hypothetical protein	Hypothetical protein (Salmonella phage vB_SalM_PM10)	5e-77	100	100	Unnamed protein product (Salmonella phage SFP10)	8e-77	100	100			164	123157	122489	-1	-	669	Sliding clamp DNA polymerase accessory protein, phage associated	Unnamed protein product (Salmonella phage SFP10)	1e-162	100	100	gp45 sliding clamp holder (Salmonella phage Sh19)	3e-162	100	99
	165	136658	137440	2	+	783	hypothetical protein	orf240 gene product (Escherichia virus CBA120)	0	100	100	Hypothetical protein (Escherichia phage Phaxl)	0	100	99			165	123497	123862	2	+	366	hypothetical protein	Hypothetical protein (Salmonella phage GG32)	6e-81	100	99	Clamp loader subunit (Salmonella phage Det7)	5e-79	100	98
	166	137451	137756	3	+	306	hypothetical protein	Unnamed protein product (Salmonella phage SFP10)	6e-68	100	98	Hypothetical protein BSP101_0055 (Salmonella phage BSP101)	2e-67	100	97			166	125367	123868	-3	-	1500	DNA helicase, phage-associated	orf165 gene product (Escherichia virus CBA120)	0	100	100	Helicase (Salmonella phage vB_SalM_SJ3)	0	100	99
	167	137756	138661	2	+	906	hypothetical protein	Hypothetical protein (Escherichia phage EP75)	0	100	99	Hypothetical protein (Salmonella phage SP1)	0	100	99			167	126143	125397	-2	-	747	hypothetical protein	Unnamed protein product (Salmonella phage SFP10)	0	100	100	orf167 gene product (Escherichia virus CBA120)	0	100	99
	168	138664	138867	1	+	204	hypothetical protein	Unnamed protein product (Salmonella phage SFP10)	1e-39	100	100	Hypothetical protein DET7_178 (Salmonella phage Det7)	6e-38	100	96			168	126598	126143	-1	-	456	putative DNA repair/recombination protein UvsY	Unnamed protein product (Salmonella phage SFP10)	1e-106	100	100	DNA repair/recombination protein UvsW (Salmonella phage vB_SalM_SJ3)	2e-105	100	99
	169	138869	139255	2	+	387	hypothetical protein	orf245 gene product (Escherichia virus CBA120)	3e-89	100	100	Hypothetical protein (Escherichia phage Phaxl)	5e-88	100	99			169	127134	126637	-3	-	498	Phage tail completion protein	orf169 gene product (Escherichia virus CBA120)	3e-116	100	100	Tail completion and sheath stabilizer (Escherichia phage Phaxl)	3e-116	100	99
	170	139236	139421	3	+	186	hypothetical membrane protein	orf247 gene product (Escherichia virus CBA120)	8e-35	100	100	Unnamed protein product (Salmonella phage SFP10)	9e-34	100	98			170	127204	127818	1	+	615	hypothetical protein	Unnamed protein product (Salmonella phage SFP10)	4e-148	100	100	Hypothetical protein (Salmonella phage vB_SalM_PM10)	5e-148	100	100
	171	139418	140653	2	+	1236	hypothetical protein	Hypothetical protein (Escherichia phage EP75)	0	100	99	Hypothetical protein S8_126 (Salmonella phage S8)	0	100	99			171	128547	127819	-3	-	729	Phage protein	Hypothetical protein CPT_Mutine_081 (Salmonella phage Mutine)	1e-176	100	100	Hypothetical protein (Salmonella phage Sh19)	6e-176	100	99
	172	140692	140859	1	+	168	hypothetical membrane protein	Hypothetical protein (Salmonella phage STML-13-1)	3e-29	100	100	Putative uncharacterized protein (Salmonella virus Vil)	5e-29	100	98			172	128748	128578	-3	-	171	hypothetical protein	orf173 gene product (Escherichia virus CBA120)	3e-32	100	100	Putative uncharacterized protein (Salmonella virus Vil)	8e-32	100	98
	173	140940	141131	3	+	192	hypothetical protein	Unnamed protein product (Salmonella phage SFP10)	3e-39	100	100	Hypothetical protein CPT_Merlin119 (Citrobacter phage Merlin)	1e-28	100	71			173	129201	128779	-3	-	423	hypothetical protein	Hypothetical protein (Salmonella phage STML-13-1)	7e-99	100	99	Hypothetical protein (Salmonella phage vB_SalM_SJ2)	8e-99	100	99
	174	141143	141364	2	+	222	hypothetical protein	Hypothetical protein (Salmonella phage STML-13-1)	7e-47	100	100	Hypothetical protein (Salmonella phage GG32)	8e-46	100	99			174	129407	129207	-2	-	201	hypothetical protein	Hypothetical protein SP38_105 (Salmonella phage 38)	9e-39	100	98	Hypothetical protein (Salmonella phage vB_SalM_SJ3)	1e-38	100	98
	175	141361	141747	1	+	387	hypothetical protein	Hypothetical protein S8_122 (Salmonella phage S8)	6e-89	100	100	Hypothetical protein (Salmonella phage STML-13-1)	2e-88	100	99			175	130069	129605	-1	-	465	hypothetical protein	orf176 gene product (Escherichia virus CBA120)	3e-109	100	100	Unnamed protein product (Salmonella phage SFP10)	2e-108	100	99
	176	141982	142104	1	+	123	hypothetical protein	Hypothetical protein (Salmonella phage vB_SalM_SJ2)	3e-19	100	100	No 2nd hit						176	130409	130173	-2	-	237	hypothetical protein	orf178 gene product (Escherichia virus CBA120)	1e-51	100	100	Unnamed protein product (Salmonella phage SFP10)	2e-51	100	100
	177	142215	142853	3	+	639	hypothetical protein	Hypothetical protein (Escherichia phaeg FEC14)	2e-155	100	99	Hypothetical protein (Salmonella phage vB_SalM_SJ2)	2e-155	100	99			177	130858	130418	-1	-	441	hypothetical protein	Hypothetical protein DET7_18 (Salmonella phage Det7)	3e-103	100	100	Hypothetical protein (Dickeya virus Limestone)	5e-100	100	97
	178	142869	143438	3	+	570	hypothetical protein	Unnamed protein product (Salmonella phage SFP10)	2e-133	100	97	Hypothetical protein CPT_Mutine_007 (Salmonella phage Mutine)	6e-133	100	97			178	131566	130919	-1	-	648	hypothetical protein	Hypothetical protein (Salmonella phage S117)	3e-163	100	100	Hypothetical protein (Salmonella phage GG32)	3e-155	100	95
	179	143443	143865	1	+	423	hypothetical protein	Hypothetical protein vB_SenM-2_162 (Salmonella phage vB_SenM-2)	1e-97	100	99	Unnamed protein product (Salmonella phage SFP10)	3e-97	100	99			179	132972	131650	-3	-	1323	Gp23 major head protein	orf187 gene product (Escherichia virus CBA120)	0	100	99	Major capsid protein (Salmonella phage BSP101)	0	100	99
	180	143984	144298	2	+	315	hypothetical protein	Unnamed protein product (Salmonella phage SFP10)	2e-66	100	98	Hypothetical protein CPT_Mutine_005 (Salmonella phage Mutine)	2e-66	100	98			180	133900	133064	-1	-	837	Phage prohead assembly (scaffolding) protein	Hypothetical protein (Salmonella phage STML-13-1)	0	100	99	Gp22 prohead core scaffold protein (Salmonella virus Vil)	0	100	99
	181	144295	144741	1	+	447	hypothetical protein	Unnamed protein product (Salmonella phage SFP10)	1e-107	100	100	Hypothetical protein (Escherichia phage FEC14)	3e-107	100	99			181	134612	133947	-2	-	666	Phage prohead assembly (scaffolding) protein	Prohead protease (Escherichia phage Phaxl)	8e-163	100	100	Prohead assembly (scaffolding) protein (Salmonella phage vB_SalM_PM10)	9e-163	100	100
	182	144734	144940	2	+	207	hypothetical protein	unnamed protein product (Salmonella phage SFP10)	3e-42	100	100	Hypothetical protein (Escherichia phage Phaxl)	1e-41	100	99			182	134937	134623	-3	-	315	gp68-like protein	Conserved phage associated protein (Salmonella virus Vil)	2e-66	100	100	Unnamed protein product (Salmonella phage SFP10)	3e-66	100	100
	183	145110	145463	3	+	354	hypothetical protein	Unnamed protein product (Salmonella phage SFP10)	1e-78	100	100	Hypothetical protein (Escherichia phage Phaxl)	3e-78	100	99			183	135119	134949	-2	-	171	hypothetical protein	Putative uncharacterized protein (Salmonella virus Vil)	2e-31	100	100	Hypothetical protein DET7_9 (Salmonella phage Det7)	6e-30	100	96
	184	145594	145460	-1	-	135	hypothetical protein	Hypothetical protein Maynard_2 (Salmonella phage Maynard)	4e-23	100	100	No 2nd hit						184	136843	135161	-1	-	1683	Gp20 portal vertex protein of head	orf193 gene product (Escherichia virus CBA120)	0	100	99	Portal vertex protein of head (Escherichia phage FEC14)	0	100	99
	185	145571	148312	2	+	2742	Phage rIIA lysis inhibitor	RIIA protector from prophage-induced early lysis (Salmonella virus Vil)	0	100	98	Hypothetical protein (Salmonella phage vB_SalM_SJ2)	0	100	98			185	137444	136911	-2	-	534	Phage tail tube monomer #T4-like phage Gp19	Gp19 tail tube protein (Salmonella virus Vil)	2e-127	100	100	Tail tube protein (Salmonella phage S8)	4e-127	100	99
	186	148345	149928	1	+	1584	Phage rIIB lysis inhibitor	rIIB (Salmonella phage vB_SalM_SJ2)	0	100	99	Unnamed protein product (Salmonella phage SFP10)	0	100	99			186	137807	137475	-2	-	333	hypothetical protein	Hypothetical protein S8_167 (Salmonella phage S8)	4e-77	100	99	Putative endonuclease (Escherichia phage Phaxl)	9e-77	100	99
	187	150256	150669	1	+	414	hypothetical protein	Unnamed protein product (Salmonella phage SFP10)	7e-94	100	100	orf004 gene product (Escherichia virus CBA120)	2e-93	100	100			187	139885	137990	-1	-	1896	gp18 tail sheath protein	Tail sheath protein (Salmonella phage vB_SalM_PM10)	0	100	99	Tail sheath protein (Salmonella phage Sh19)	0	100	99
	188	150915	151094	3	+	180	hypothetical protein	Hypothetical protein (Salmonella phage vB_SalM_PM10)	1e-36	100	100	Hypothetical protein Vi01_005 (Salmonella virus Vil)	1e-36	100	100			188	142148	139938	-2	-	2211	Gp17 terminase DNA packaging enzyme large subunit	orf198 gene product (Escherichia virus CBA120)	0	100	99	Terminase DNA packaging enzyme large subunit (Salmonella phage vB_SalM_SJ3)	0	100	99
	189	151073	151882	2	+	810	Phage tail fiber	Unnamed protein product (Salmonella phage SFP10)	0	100	100	Putative tail tube protein (Salmonella phage S118)	0	100	99			189	142809	142129	-3	-	681	Gp16 terminase DNA packaging enzyme small subunit	Unnamed protein product (Salmonella phage SFP10)	6e-161	100	100	orf200 gene product (Escherichia virus CBA120)	2e-160	100	99
	190	151886	152107	2	+	222	hypothetical protein	orf007 gene product (Escherichia virus CBA120)	6e-45	100	100	Unnamed protein product (Salmonella phage SFP10)	2e-44	100	99			190	143510	142812	-2	-	699	Gp15 proximal tail sheath stabilization protein	Unnamed protein product (Salmonella phage SFP10)	5e-174	100	99	orf202 gene product (Escherichia virus CBA120)	6e-174	100	100
	191	152195	152704	2	+	510	putative histone-like protein	orf010 gene product (Escherichia virus CBA120)	4e-123	100	100	Unnamed protein product (Salmonella phage SFP10)	7e-123	100	99			191	144154	143513	-1	-	642	Phage neck protein # Gp14	Neck protein (Salmonella phage Mutine)	2e-156	100	100	Neck protein (Escherichia phage Phaxl)	6e-156	100	99
	192	152751	152942	3	+	192	hypothetical protein	Unnamed protein product (Salmonella phage SFP10)	1e-35	100	100	Hypothetical protein DET7_155 (Salmonella phage Det7)	2e-34	100	97			192	144213	144929	3	+	717	Phage protein	Hypothetical protein CPT_Mutine_056 (Salmonella phage Mutine)	7e-175	100	99	Hypothetical protein (Escherichia phage Phaxl)	4e-114	99	65
	193	153113	153469	2	+	357	hypothetical protein	Hypothetical protein SP38_251 (Salmonella phage 38)	5e-82	100	99	Hypothetical protein (Salmonella phage SP1)	1e-81	100	99			193	144961	145173	1	+	213	hypothetical protein	Unnamed protein product (Salmonella phage SFP10)	9e-42	100	100	Hypothetical protein BSP101_0088 (Salmonella phage BSP101)	1e-40	100	99
	194	153466	154044	1	+	579	hypothetical protein	Unnamed protein product (Salmonella phage SFP10)	1e-142	100	100	orf013 gene product (Escherichia virus CBA120)	1e-141	100	99			194	145954	145202	-1	-	753	Gp13 neck protein	Neck protein 2 (Salmonella phage Sh19)	0	100	100	Unnamed protein product (Salmonella phage SFP10)	0	100	100
	195	154094	156004	2	+	1911	DNA topoisomerase, phage-associated	DNA topoisomerase II (Salmonella phage Det7)	0	100	97	Putative topoisomerase II large subunit (Escherichia phage EP75)	0	99	94			195	146282	145941	-2	-	342	hypothetical protein	Unnamed protein product (Salmonella phage SFP10)	4e-75	100	100	Hypothetical protein (Salmonella phage STML-13-1)	2e-74	100	99
	196	156006	157337	3	+	1332	DNA topoisomerase, phage-associated	DNA topoisomerase (Salmonella phage S8)	0	100	99	DNA topoisomerase (Salmonella phage GG32)	0	100	99			196	146514	146266	-3	-	249	hypothetical protein	unnamed protein product (Salmonella phage SFP10)	2e-52	100	100	Putative uncharacterized protein (Salmonella virus Vil)	8e-52	100	99
	197	157380	157658	3	+	279	hypothetical membrane protein	Unnamed protein product (Salmonella phage SFP10)	1e-61	100	100	Putative membrane protein (Salmonella phaeg vB_SalM_SJ3)	6e-61	100	99			197	151405	146567	-1	-	4839	Phage virulence-associated VriC protein	orf209 gene product (Escherichia virus CBA120)	0	100	99	vriC protein (Escherichia phage ECML-4)	0	100	99
	198	157732	157971	1	+	240	hypothetical protein	Hypothetical protein (Salmonella phage GG32)	2e-52	100	100	Hypothetical protein STP07_055 (Salmonella phage STP07)	2e-52	100	100			198	153806	151563	-2	-	2244	Phage tail fibers	Hypothetical protein (Escherichia phage Phaxl)	0	62	97	Endo-alpha-sialidase, phage head protein (Escherichia coli EC096/10)	0	78	67
	199	158056	158388	1	+	333	Arn.3 conserved hypothetical protein	Hypothetical protein (Escherichia phage Phaxl)	6e-76	100	99	Hypothetical protein SP38_243 (Salmonella phage 38)	3e-75	100	98			199	156304	153857	-1	-	2448	Phage tail fibers	Tailspike protein (Salmonella phage FSL SP-076)	0	97	70	Head-binding protein (Escherichia coli)	0	68	53
CLUSTER 4
SS1	ORF	Start	Stop	Frame	Strand	Length (bp)	Function (RAST)	Function (NCBI BLASTp)	E-value	% coverage	% identity	Function (NCBI BLASTp)	E-value	% coverage	% identity		SS6	ORF	Start	Stop	Frame	Strand	Length (bp)	Function (RAST)	Function (NCBI BLASTp)	E-value	% coverage	% identity	Function (NCBI BLASTp)	E-value	% coverage	% identity		SS7	ORF	Start	Stop	Frame	Strand	Length (bp)	Function (RAST)		Function (NCBI BLASTp)	E-value	% coverage	% identity	Function (NCBI BLASTp)	E-value	% coverage
	1	40	444	1	+	405	Putative regulatory prophage protein	Hypothetical protein (Salmonella phage ST4)	1e-96	100	99	Hypothetical protein (Salmonella phage ST4)	1e-96	100	99			1	270	923	3	+	654	Phage protein	Hypothetical protein (Salmonella enterica)	3e-159	100	99	Hypothetical protein (Salmonella phage SETP7)	3e-159	100	99			1	324	845	3	+	522	13.88 kDa late protein		Hypothetical protein (S. enterica)	2e-119	100	99	Hypothetical protein (S. enterica)	5e-118	100
	2	677	459	-2	-	219	Phage repressor	Hypothetical protein (Salmonella phage SETP7)	2e-45	100	100	Hypothetical protein (Salmonella phage S102)	3e-45	100	99			2	2423	957	-2	-	1467	62kDa structural protein	DUF4055 domain-containing protein (Salmonella enterica)	0	100	99	Putative portal protein (Salmonella phage vB_SenS-Ent2)	0	100	98			2	888	1052	3	+	165	hypothetical protein		Hypothetical protein (S. phage vB_SenS_AG11)	2e-29	100	100	Putative prophage protein (S. enterica subsp. enterica serovar Agona str. 648586-1)	6e-12	90
	3	811	1332	1	+	522	13.88 kDa late protein	Hypothetical protein (Salmonella enterica)	4e-120	100	100	Hypothetical protien (Salmonella enterica)	1e-118	100	99			3	3707	2436	-2	-	1272	Putative phage terminase	Terminase (Salmonella enterica)	0	100	100	Terminase (Salmonella enterica)	0	100	99			3	1049	2476	2	+	1428	Phage protein		DUF2800 domain-containing protein (S. enterica)	0	100	99	DUF2800 domain-containing protein (S. enterica)	0	99
	4	1375	1539	1	+	165	hypothetical protein	Hypothetical protein (Salmonella phage vB_SenS_AG11)	2e-29	100	100	Putative prophage protein [Salmonella enterica subsp. enterica serovar Agona str. 648586-1]	6e-12	90	61			4	4203	3697	-3	-	507	Phage protein	Hypothetical protein (Salmonella enterica)	3e-119	100	100	Putative terminase small subunit protein (Salmonella phage f18SE)	7e-119	100	100			4	2473	2649	1	+	177	hypothetical protein		Hypothetical protein (S. phage MA12)	2e-31	100	97	Hypothetical protein (S. phage SETP3)	2e-31	100
	5	1536	2963	3	+	1428	hypothetical protein	DUF2800 domain-containing protein (Salmonella enterica)	0	100	99	DUF2800 domain-containing protein (Salmonella enterica)	0	99	97			5	4567	4337	-1	-	231	Phage protein	Hypothetical protein (Salmonella phage S101)	1e-41	100	89	Hypothetical protein (Salmonella phage Ent1)	2e-41	100	89			5	2731	3357	1	+	627	Phage protein		Hypothetical protein (S. phage SETP7)	3e-151	100	99	DUF2815 family protein (S. enterica)	6e-150	100
	6	2960	3136	2	+	177	hypothetical protein	Hypothetical protein (Salmonella phage MA12)	2e-31	100	97	Hypothetical protein (Salmonella phage SETP3)	2e-31	100	97			6	4884	4585	-3	-	300	Phage protein	Hypothetical protein (Salmonella enterica)	4e-57	98	91	Hypothetical protein (Salmonella phage S102)	4e-57	98	91			6	3415	5616	1	+	2202	DNA polymerase I (EC 2.7.7.7), phage-associated		DNA polymerase (S. phage SETP7)	0	100	99	Putative DNA polymerase (S. phage SETP13)	0	100
	7	3218	3844	2	+	627	Phage protein (ACLAME 150)	Hypothetical protein (Salmonella phage SETP7)	3e-151	100	99	DUF2815 family protein (Salmonella enterica)	6e-150	100	98			7	5108	4884	-2	-	225	Phage protein	Hypothetical protein (Salmonella phage ST3)	3e-47	100	100	Hypothetical protein (Salmonella enterica)	2e-46	98	100			7	5703	5990	3	+	288	Phage protein		VRR-NUC domain-containing protein (S. enterica)	3e-64	100	100	Restriction endonuclease (S. phage vB_SenS_PVP-SE2)	4e-62	100
	8	3902	6103	2	+	2202	DNA polymerase I (EC 2.7.7.7), phage-associated	DNA polymerase (Salmonella phage SETP7)	0	100	99	Putative DNA polymerase (Salmonella phage SETP13)	0	100	99			8	5254	5105	-1	-	150	Phage protein	Hypothetical protein BPS11Q3_15 (Salmonella phage BPS11Q3)	4e-24	100	98	Hypothetical protein (Salmonella phage SS3e)	4e-23	100	96			8	6022	6213	1	+	192	Phage protein		Hypothetical protein (S. enterica)	2e-37	100	100	Hypothetical protein E1_35 (E. phage VB_EcoS-Golestan)	5e-37	100
	9	6190	6477	1	+	288	Phage protein (ACLAME 118)	VRR-NUC domain-containing protein (Salmonella enterica)	3e-64	100	100	Restriction endonuclease (Salmonella phage vB_SenS_PVP-SE2)	4e-62	100	96			9	5430	5251	-3	-	180	Phage protein	Hypothetical protein (Salmonella phage SE2)	2e-31	100	92	Putative NinZ-like protein (Salmonella phage SETP3)	2e-31	100	92			9	6294	7634	3	+	1341	DNA helicase, phage-associated		DEAD/DEAH box helicase (S. enterica)	0	100	99	DEAD/DEAH box helicase (S. enterica)	0	100
	10	6509	6700	2	+	192	Phage protein	Hypothetical protein (Salmonella enterica)	2e-37	100	100	Hypothetical protein E1_35 (Escherichia phage vB_EcoS-Golestan)	5e-37	100	98			10	5582	5427	-2	-	156	Phage protein	Hypothetical protein LPSE_00028 (Salmonella phage LPSE1)	1e-28	100	98	Hypothetical protein (Salmonella phage Ent1)	2e-27	100	96			10	7631	8146	2	+	516	Phage protein		Hypothetical protein E1_32 (E. phage VB_EcoS-Golestan)	7e-116	100	92	Hypothetical protein (E. coli)	1e-39	91
	11	6862	8121	1	+	1260	DNA helicase (EC 3.6.4.12), phage-associated	DEAD/DEAH box helicase (Salmonella enterica)	0	100	99	DEAD/DEAH box helicase (Salmonella enterica)	0	100	99			11	5737	5579	-1	-	159	Phage protein	Hypothetical protein (Salmonella phage MA12)	9e-28	100	96	Hypothetical protein (Salmonella phage vB_SenS-Ent3)	2e-18	100	94			11	8143	8298	1	+	156	Phage protein		Hypothetical protein (S. phage fSE1C)	2e-25	100	98	Hypothetical protein Jersey 34 (S. phage Jersey)	4e-22	100
	12	8118	8633	3	+	516	hypothetical protein	Hypothetical protein E1_32 (Escherichia phage vB_EcoS-Golestan)	7e-116	100	92	Hypothetical protein (Escherichia coli)	1e-39	91	48			12	5919	5734	-3	-	186	Phage protein	Hypothetical protein (Salmonella enterica)	1e-36	100	98	Hypothetical protein (Salmonella phage SS3e)	4e-36	100	97			12	10467	8413	-3	-	2055	Phage tail fibers		Tail fiber protein (S. phage FSL SP-101)	0	100	96	Tailspike protein (S. phage vB SenS AG11)	0	100
	13	8630	8785	2	+	156	Phage protein	Hypothetical protein (Salmonella phage fSE1C)	2e-25	100	98	Hypothetical protein Jersey_34 (Salmonella phage Jersey)	4e-22	100	90			13	6594	6106	-3	-	489	Phage lysin (EC 3.2.1.17) # Phage lysozyme or muramidase (EC 3.2.1.17)	Lysin (Salmonella phage ST3)	1e-113	100	99	Hypothetical protein (Salmonella enterica)	3e-113	100	98			13	13038	10480	-3	-	2559	Phage tail fiber protein		Putative tail protein (S. phage vB SenS AG11)	0	100	98	Putative tail associated protein (S. phage S100)	0	100
	14	8782	8871	1	+	90	hypothetical protein	Hypothetical protein (Salmonella phage SG2)	0.011	68	59	MFS transporter (Aspergillus japonicus CBS_114.51)	0.93	86	62			14	6862	6572	-1	-	291	Phage protein	Hypothetical protein (Salmonella enterica)	3e-63	100	100	Holin class I (Salmonella phage vB_SenS_PVP-SE2)	4e-62	98	100			14	13394	13029	-2	-	366	Phage protein		Hypothetical protein (S. enterica)	6e-86	100	100	Hypothetical protein (S. phage SETP3)	1e-85	100
	15	10954	8900	-1	-	2055	hypothetical protein	Tail fiber protein (Salmonella phage FSL SP-101)	0	100	96	Tailspike protein (Salmonella phage vB_SenS_AG11)	0	100	96			15	7016	6864	-2	-	153	Phage protein	Hypothetical protein (Salmonella phage MA12)	3e-27	100	98	Hypothetical protein (Salmonella enterica)	3e-27	100	98			15	13906	13391	-1	-	516	Phage protein		Hypothetical protein (S. phage wksl3)	5e-123	100	100	Hypothetical protein BPS11Q3 48 (S. phage BPS11Q3)	2e-122	100
	16	12901	10967	-1	-	1935	hypothetical protein	Putative tail associated protein (Salmonella phage S100)	0	100	98	Putative tail associated protein (Salmonella phage S119)	0	100	98			16	7041	7232	3	+	192	hypothetical protein	Glycogen synthase (Kiritimatiela glycovorans)	8.4	57	42	No 2nd hit						16	14403	13903	-3	-	501	Phage protein		Hypothetical protein (S. phage fSE1C)	1e-120	100	99	Hypothetical protein (S. enterica)	4e-120	100
	17	13028	13519	2	+	492	hypothetical protein	PREDICTED: 5-hydroxytryptamine receptor 5A-like isoform X2 (Ictalurus punctatus)	1.5	31	37	PREDICTED: 5-hydroxytryptamine receptor 5A-like isoform X1 (Ictalurus punctatus)	2	31	37			17	7658	7224	-2	-	435	Phage protein	Hypothetical protein (Salmonella enterica)	1e-100	100	99	Hypothetical protein (Salmonella phage SE2)	4e-100	100	99			17	16738	14405	-1	-	2334	Phage protein		Tail tape measure protein (S. phage vB_SenS_PVP-SE2)	0	100	99	Tape measure protein (S. phage wksl3)	0	100
	18	13881	13516	-3	-	366	Phage protein	Hypothetical protein (Salmonella enterica)	2e-132	100	100	Hypothetical protein (Salmonella phage SETP3)	5e-131	100	99			18	8035	7664	-1	-	372	Phage protein	Hypothetical protein (Salmonella enterica)	1e-83	100	99	Hypothetical protein (Salmonella enterica)	4e-83	100	98			18	17090	16731	-2	-	360	Phage protein		Hypothetical protein (S. enterica)	7e-84	100	100	Hypothetical protein PVPSE2_33 (S. phage vB_SenS_PVP-SE2)	3e-83	100
	19	14393	13878	-2	-	516	Phage transcriptional regulator (ACLAME 399)	Hypothetical protein (Salmonella phage wksl3)	6e-123	100	100	Hypothetical protein BPS11Q3_48 (Salmonella phage BPS11Q3)	2e-122	100	99			19	8235	8032	-3	-	204	Phage protein	Hypothetical protein (Salmonella enterica)	2e-41	100	100	Hypothetical protein (Salmonella enterica)	3e-41	100	99			19	17512	17096	-1	-	417	Phage protein		Hypothetical protein (S. enterica)	8e-97	100	99	Hypothetical protein (S. phage L13)	5e-96	100
	20	14833	14390	-1	-	444	Phage protein	Hypothetical protein (Salmonella phage fSE1C)	5e-159	100	99	Hypothetical protein (Salmonella enterica)	5e-158	100	99			20	8460	8296	-3	-	165	Phage protein	Hypothetical protein (Salmonella phage vB_SenS_AG11)	2e-31	100	100	Hypothetical protein STP03_050 (Salmonella phage STP03)	2e-27	100	87			20	17682	17861	3	+	180	Phage protein		infection immunity protein (S. enterica)	1e-32	100	100	Hypothetical protein (S. phage MA12)	4e-32	100
	21	17225	14892	-2	-	2334	hypothetical protein	Tail tape measure protein (Salmonella phage vB_SenS_PVP-SE2)	0	100	99	Tape measure protein (Salmonella phage wksl3)	0	100	99			21	8628	8482	-3	-	147	hypothetical protein	Hypothetical protein (Salmonella phage vB_SenS_AG11)	5e-15	79	87	Hypothetical protein (Salmonella phage SETP7)	1e-06	68	73			21	17925	19055	3	+	1131	Phage protein		Hypothetical protein (S. enterica)	0	100	99	Oxidoreductase (S. enterica)	0	100
	22	17577	17218	-3	-	360	Phage protein	Hypothetical protein (Salmonella enterica)	1e-127	100	100	Hypothetical protein PVPSE2_33 (Salmonella phage vB_SenS_PVP-SE2)	4e-127	100	99			22	8963	8823	-2	-	141	hypothetical protein	Hypothetical protein (Salmonella phage SETP3)	2e-15	76	97	Hypothetical protein PVPSE2_12A (Salmonella phage vB_SenS_PVP-SE2)	4e-14	76	94			22	19052	19282	2	+	231	Phage protein		Hypothetical protein (S. enterica)	6e-49	100	100	Hypothetical protein BPS11T2 62 (S. phage BPS11T2)	6e-48	100
	23	17999	17583	-2	-	417	hypothetical protein	Hypothetical protein (Salmonella enterica)	9e-97	100	99	Hypothetical protein (Salmonella phage L13)	5e-96	100	99			23	9212	9036	-2	-	177	Phage protein	Hypothetical protein (Salmonella phage SETP3)	6e-35	100	97	Hypothetical protein PVPSE2_13 (Salmonella phage vB_SenS_PVP-SE2)	8e-33	98	95			23	19396	19250	-1	-	147	hypothetical protein		Hypothetical protein PVPSE2 38 (S. phage vB SenS PVP-SE2)	5e-27	100	100	Hypothetical protein (S. phage L13)	9e-26	100
	24	18169	18348	1	+	180	Putative phage immunity protein (ACLAME 385)	Superinfection immunity protein (Salmonella enterica)	4e-60	100	100	Hypothetical protein (Salmonella phage MA12)	2e-58	100	98			24	9513	9379	-3	-	135	hypothetical protein	Hypothetical protein (Salmonella phage vB_SpuS_Sp4)	7e-14	88	79	Hypothetical protein (Salmonella enterica)	0.008	79	57			24	19395	20066	3	+	672	Putative DNA-binding protein Roi of bacteriophage BP-933W		Putative DNA-binding protein (S. phage Ent1)	3e-162	100	99	Regulatory protein (S. phage SETP3)	9e-161	100
	25	18412	19542	1	+	1131	Phage transcriptional regulator	Hypothetical protein (Salmonella enterica)	0	100	99	Oxidoreductase (Salmonella enterica)	0	100	99			25	10107	10277	3	+	171	Phage protein	DNA-binding protein (Salmonella phage BPS11T2)	2e-33	100	100	DNA-binding protein (Salmonella enterica)	2e-33	100	100			25	21264	20095	-3	-	1170	Phage protein		Putative tail protein (S. phage SETP3)	0	99	97	Putative major tail protein (S. phage Ent1)	0	100
	26	19539	19769	3	+	231	JK_43P	Hypothetical protein (Salmonella enterica)	2e-78	100	100	Hypothetical protein BPS11T2_62 (Salmonella phage BPS11T2)	8e-76	100	99			26	10274	10507	2	+	234	Phage protein	Hypothetical protein (Salmonella enterica)	9e-47	100	99	Hypothetical protein (Salmonella enterica)	4e-46	100	97			26	21683	21264	-2	-	420	Phage protein		Hypothetical protein (S. enterica)	5e-96	100	99	Hypothetical protein (S. phage SETP3)	9e-96	100
	27	19882	20553	1	+	672	Putative antirepressor (ACLAME 3)	Putative DNA-binding protein (Salmonella phage Ent1)	0	100	99	Regulatory protein (Salmonella phage SETP3)	0	100	99			27	10564	12750	1	+	2187	Phage replicative DNA helicase, repA	Hypothetical protein (Salmonella enterica)	0	100	99	Hypothetical protein (Salmonella enterica)	0	100	98			27	22078	21683	-1	-	396	Phage protein		HK97 gp10 family phage protein (S. enterica)	2e-91	100	99	HK97 gp10 family phage protein (S. enterica)	6e-91	100
	28	21751	20582	-1	-	1170	Phage site-specific recombinase XerD (ACLAME 475)	Putative tail protein (Salmonella phage SETP3)	0	99	97	Putative tail protein (Salmonella phage wksl3)	0	100	94			28	12983	12765	-2	-	219	Phage protein	Hypothetical protein (Salmonella phage SETP7)	2e-45	100	100	Hypothetical protein (Salmonella phage S102)	3e-45	100	99			28	22434	22075	-3	-	360	Phage protein		Hypothetical protein (S. phage L13)	4e-78	100	97	Putative neck protein (S. phage Ent1)	9e-78	100
	29	22170	21751	-3	-	420	Phage protein	Hypothetical protein (Salmonella enterica)	5e-96	100	99	Hypothetical protein (Salmonella phage SETP3)	9e-96	100	99			29	13117	13638	1	+	522	13.88 kDa late protein	Hypothetical protein (Salmonella enterica)	2e-119	100	99	Hypothetical protein (Salmonella enterica)	5e-118	100	98			29	23039	22434	-2	-	606	Phage protein		Hypothetical protein (S. enterica)	4e-135	99	96	Hypothetical protein (S. phage S101)	4e-134	100
	30	22565	22170	-2	-	396	Phage protein (ACLAME 188)	HK97 gp10 family phage protein (Salmonella enterica)	2e-91	100	99	HK97 gp10 family phage protein (Salmonella enterica)	6e-91	100	98			30	13681	13845	1	+	165	hypothetical protein	Hypothetical protein (Salmonella phage vB_SenS_AG11)	2e-20	100	100	Putative prophage protein [Salmonella enterica subsp. enterica serovar Agona str. 648586-1]	6e-12	90	61			30	23551	23042	-1	-	510	Phage protein		Hypothetical protein (S. phage S119)	3e-118	100	98	Hypothetical protein (S. phage S102)	7e-118	100
	31	22921	22562	-1	-	360	Phage protein (ACLAME 302)	Putative neck protein (Salmonella phage Ent1)	3e-121	100	97	Hypothetical protein (Salmonella phage L13)	6e-121	100	97			31	13842	15269	3	+	1428	Phage protein	DUF2800 domain-containing protein (Salmonella enterica)	0	100	99	DUF2800 domain-containing protein (Salmonella enterica)	0	99	97			31	23743	23555	-1	-	189	Phage protein		Hypothetical protein (S. phage fSE1C)	2e-36	100	100	Hypothetical protein (S. phage fSE1C)	3e-36	100
	32	23526	22921	-3	-	606	hypothetical protein	Hypothetical protein (Salmonella enterica)	4e-135	99	96	Hypothetical protein (Salmonella phage S101)	4e-134	100	96			32	15266	15442	2	+	177	hypothetical protein	Hypothetical protein (Salmonella phage MA12)	2e-31	100	97	Hypothetical protein (Salmonella phage SETP3)	2e-31	100	97			32	24130	23780	-1	-	351	Phage neck whiskers		Neck whiskers protein (S. phage S101)	3e-74	100	97	Neck whiskers protein (S. phage MA12)	1e-73	100
	33	24038	23529	-2	-	510	hypothetical protein	Hypothetical protein (Salmonella phage S119)	2e-172	100	98	Hypothetical protein (Salmonella phage S102)	4e-171	100	97			33	15524	16150	2	+	627	Phage protein	Hypothetical protein (Salmonella phage SETP7)	3e-151	100	99	DUF2815 family protein (Salmonella enterica)	6e-150	100	98			33	24513	24142	-3	-	372	Phage tail fiber protein		Tail fiber protein (S. phage S100)	4e-77	100	99	Hypothetical protein LSPA1 12 (S. phage LSPA1)	3e-64	100
	34	24230	24042	-2	-	189	Phage protein	Hypothetical protein (Salmonella enterica)	2e-36	100	100	Hypothetical protein (Salmonella phage fSE1C)	3e-36	100	98			34	16208	18409	2	+	2202	DNA polymerase I (EC 2.7.7.7), phage-associated	DNA polymerase (Salmonella phage SETP7)	0	100	99	Putative DNA polymerase (Salmonella phage SETP13)	0	100	99			34	25623	24574	-3	-	1050	Phage capsid protein		Coat protein (S. phage BPS11T2)	0	100	99	Hypothetical protein LPSE 00046 (S. phage LPSE1)	0	100
	35	24617	24267	-2	-	351	Phage neck whiskers	Neck whiskers protein (Salmonella phage S101)	2e-113	100	97	Neck whiskers protein (Salmonella phage MA12)	1e-112	100	96			35	18496	18783	1	+	288	Phage protein	VRR-NUC domain-containing protein (Salmonella enterica)	3e-64	100	100	Restriction endonuclease (Salmonella phage vB_SenS_PVP-SE2)	4e-62	100	96			35	26327	25626	-2	-	702	Phage protein		Scafffold protein (S. phage STP03)	3e-163	100	99	MULTISPECIES: Hypothetical protein (Gammaproteobacteria)	1e-162	100
	36	25000	24629	-1	-	372	Phage tail fiber protein	Tail fiber protein (Salmonella phage S100)	4e-77	100	99	Hypothetical protein LSPA1_12 (Salmonella phage LSPA1)	3e-64	100	85			36	18815	19006	2	+	192	Phage protein	Hypothetical protein (Salmonella enterica)	2e-37	100	100	Hypothetical protein E1_35 (Escherichia phage vB_EcoS-Golestan)	5e-37	100	98			36	26537	26412	-2	-	126	hypothetical protein		Hypothetical protein (S. phage Ent1)	7e-21	100	100	Hypothetical protein (Aeromonas salmonicida)	9e-21	100
	37	26110	25061	-1	-	1050	Phage capsid protein	Coat protein (Salmonella phage BPS11T2)	0	100	99	Hypothetical protein LPSE_00046 (Salmonella phage LPSE1)	0	100	99			37	19003	20427	1	+	1425	DNA helicase, phage-associated	DEAD/DEAH box helicase (Salmonella enterica)	0	100	99	DEAD/DEAH box helicase (Salmonella enterica)	0	100	99			37	26907	26521	-3	-	387	Phage protein		Hypothetical protein (S. enterica)	7e-87	100	98	Hypothetical protein (S. enterica)	6e-83	100
	38	26814	26113	-3	-	702	Phage protein (ACLAME 257)	Scaffold protein (Salmonella phage STP03)	3e-163	100	99	Hypothetical protein (Gammaproteobacteria)	1e-162	100	99			38	20424	20939	3	+	516	Phage protein	Hypothetical protein E1_32 (Escherichia phage vB_EcoS-Golestan)	7e-116	100	92	Hypothetical protein (Escherichia coli)	1e-39	91	48			38	27071	26952	-2	-	120	hypothetical protein		Hypothetical protein (Xanthomonas phage f29-Xaj)	3e-18	100	95	Hypothetical protein (S. phage ST3)	3e-18	100
	39	27024	26899	-3	-	126	hypothetical protein	Hypothetical protein (Salmonella phage Ent1)	7e-21	100	100	Hypothetical protein (Aeromonas salmonicida)	9e-21	100	100			39	20936	21091	2	+	156	Phage protein	Hypothetical protein (Salmonella phage fSE1C)	2e-25	100	98	Hypothetical protein Jersey_34 (Salmonella phage Jersey)	4e-22	100	90			39	27683	27225	-2	-	459	Phage neck whiskers		Hypothetical protein (S. enterica)	1e-101	100	99	Neck whiskers protein (S. phage S106)	2e-99	100
	40	27394	27008	-1	-	387	Phage protein	Hypothetical protein (Salmonella enterica)	1e-130	100	98	Hypothetical protein (Salmonella phage ST4)	2e-126	100	95			40	23260	21206	-1	-	2055	Phage tail fibers	Tail fiber protein (Salmonella phage FSL SP-101)	0	100	96	Tailspike protein (Salmonella phage vB_SenS_AG11)	0	100	96			40	28729	27686	-1	-	1044	Phage protein		Phage head morphogenesis protein (S. enterica)	0	100	99	Head morphogenesis protein (S. phage FSL SP-101)	0	100
	41	28170	27712	-3	-	459	Phage neck whiskers	Hypothetical protein (Salmonella enterica)	1e-101	100	99	Neck whiskers protein (Salmonella phage S106)	2e-99	100	97			41	25831	23273	-1	-	2559	Phage tail fiber protein	Putative tail protein (Salmonella phage vB_SenS_AG11)	0	100	98	Putative tail associated protein (Salmonella phage S100)	0	100	97			41	28873	29526	1	+	654	Phage protein		Hypothetical protein (S. enterica)	3e-159	100	99	Hypothetical protein (S. phage SETP7)	3e-155	100
	42	29216	28173	-2	-	1044	hypothetical protein	Phage head morphoenesis protein (Salmonella enterica)	0	100	99	Head morphogenesis protein (Salmonella phage FSL SP-101)	0	100	97			42	26187	25822	-3	-	366	Phage protein	Hypothetical protein (Salmonella enterica)	6e-86	100	100	Hypothetical protein (Salmonella phage SETP3)	1e-85	100	99			42	31026	29560	-3	-	1467	62kDa structural protein		DUF4055 domain-containing protein (S. enterica)	0	100	99	Putative portal protein (S. phage vB SenS-Ent2)	0	100
	43	29360	30013	2	+	654	Phage protein	Hypothetical protein (Salmonella enterica)	3e-159	100	99	Hypothetical protein (Salmonella phage SETP7)	3e-155	100	95			43	26699	26184	-2	-	516	Phage protein	Hypothetical protein (Salmonella phage wksl3)	5e-123	100	100	Hypothetical protein BPS11Q3_48 (Salmonella phage BPS11A3)	2e-122	100	99			43	32310	31039	-3	-	1272	Putative phage terminase		Terminase (S. enterica)	0	100	100	Terminase (S. enterica)	0	100
	44	31513	30047	-1	-	1467	Putative structural protein (ACLAME 256)	DUF4055 domain-containing protein (Salmonella enterica)	0	100	99	Putative portal protein (Salmonella phage vB_SenS-Ent2)	0	100	98			44	27196	26696	-1	-	501	Phage protein	Hypothetical protein (Salmonella phage fSE1C)	1e-120	100	99	Hypothetical protein (Salmonella enterica)	4e-120	100	99			44	32806	32300	-1	-	507	Phage protein		Hypothetical protein (S. enterica)	3e-119	100	100	Putative terminase small subunit protein (S. phage f18SE)	7e-119	100
																		45	29531	27198	-2	-	2334	Phage protein	Tail tape measure protein (Salmonella phage vB_SenS_PVP-SE2)	0	100	99	Tape measure protein (Salmonella phage wksl3)	0	100	99			45	33170	32940	-2	-	231	Phage protein		Hypothetical protein (S. phage S101)	1e-41	100	89	Hypothetical protein (S. phage Ent1)	2e-41	100
																		46	29883	29524	-3	-	360	Phage protein	Hypothetical protein (Salmonella enterica)	7e-84	100	100	Hypothetical protein PVPSE2_33 (Salmonella phage vB_SenS_PVP-SE2)	3e-83	100	99			46	33487	33188	-1	-	300	Phage protein		Hypothetical protein (S. enterica)	4e-57	98	91	Hypothetical protein (S. phage S102)	4e-57	98
																																			47	33711	33487	-3	-	225	Phage protein		Hypothetical protein (S. phage ST3)	3e-47	100	100	Hypothetical protein (S. enterica)	2e-46	98
CLUSTER 5																																			48	33857	33708	-2	-	150	Phage protein		Hypothetical protein BPS11Q3 15 (S. phage BPS11Q3)	4e-24	100	98	Hypothetical protien (S. phage SS3e)	4e-23	100
SW9	ORF	Start	Stop	Frame	Strand	Length (bp)	Function (RAST)	Function (NCBI BLASTp)	E-value	% coverage	% identity	Function (NCBI BLASTp)	E-value	% coverage	% identity		SI22	ORF	Start	Stop	Frame	Strand	Length (bp)	Function (RAST)	Function (NCBI BLASTp)	E-value	% coverage	% identity	Function (NCBI BLASTp)	E-value	% coverage	% identity			49	34033	33854	-1	-	180	Phage protein		Hypothetical protein (S. phage SE2)	2e-31	100	92	Putative NinZ-like protein (S. phage SETP3)	2e-31	100
	1	1239	217	-3	-	1023	Phage-related capsid packaging protein	Phage portal protein (Salmonella enterica)	0	100	100	Phage portal protein (Salmonella enterica)	0	100	99			1	1226	204	-2	-	1023	Phage-related capsid packaging protein	Phage portal protein (S. enterica)	0	100	100	Phage portal protein (S. enterica)	0	100	99			50	34185	34030	-3	-	156	Phage protein		Hypothetical protein LPSE_00028 (S. phage LPSE1)	1e-28	100	98	Hypothetical protein (S. phage Ent1)	2e-27	100
	2	1982	1236	-2	-	747	Phage terminase, ATPase subunit	Hypothetical protein (Salmonella enterica)	0	100	100	Hypothetical protein (Salmonella enterica)	0	100	99			2	1969	1223	-1	-	747	Phage terminase, ATPase subunit	Hypothetical protein (S. enterica)	0	100	100	Hypothetical protein (S. enterica)	0	100	99			51	34340	34182	-2	-	159	Phage protein		Hypothetical protein (S. phage MA12)	9e-28	100	96	Hypothetical protein (S. phage vB SenS-Ent3)	2e-18	100
	3	3751	1979	-1	-	1773	Phage terminase, ATPase subunit	Terminase (Salmonella)	0	100	99	Oxidoreductase (Salmonella enterica)	0	100	99			3	3738	1966	-3	-	1773	Phage terminase, ATPase subunit	MULTISPECIES: terminase (Salmonella)	0	100	100	Oxidoreductase (S. enterica)	100	0	99			52	34522	34337	-1	-	186	Phage protein		Hypothetical protein (S. enterica)	1e-36	100	98	Hypothetical protein (S. phage SS3e)	4e-36	100
	4	3917	4771	2	+	855	Phage capsid scaffolding protein	Capsid scaffolding protein (Salmonella enterica)	0	100	100	Capsid scaffolding protein (Salmonella enterica)	0	100	99			4	3904	4758	1	+	855	Phage capsid scaffolding protein	Capsid scaffolding protein (S. enterica)	0	100	100	Capsid scaffolding protein (S. enterica)	0	100	99			53	35197	34709	-1	-	489	Phage lysin, Phage lysozyme or muramidase		Lysin (S. phage ST3)	1e-113	100	99	Hypothetical protein (S. enterica)	3e-113	100
	5	4848	5915	3	+	1068	Phage major capsid protein	Phage major capsid protein, P2 family (Enterobacteriaceae)	0	100	100	Phage major capsid protein, P2 family (Salmonella enterica)	0	100	99			5	4835	5902	2	+	1068	Phage major capsid protein	MULTISPECIES: Phage major capsid protein, P2 family (Enterobacteriaceae)	0	100	100	Phage major capsid protein, P2 family (S. enterica)	0	100	99			54	35465	35175	-2	-	291	Phage protein		Hypothetical protein (S. enterica)	3e-63	100	100	Holin class I (S. phage vB SenS PVP-SE2)	4e-62	98
	6	5919	6668	3	+	750	Phage terminase, endonuclease subunit	Terminase (Salmonella)	5e-179	100	100	Terminase (Salmonella enterica)	2e-178	100	99			6	5906	6655	2	+	750	Phage terminase, endonuclease subunit	MULTISPECIES: Terminase (Salmonella)	5e-179	100	100	Terminase (S. enterica)	2e-178	100	99			55	35619	35467	-3	-	153	Phage protein		Hypothetical protein (S. phage MA12)	3e-27	100	98	Hypothetical protein (S. enterica)	3e-27	100
	7	6762	7268	3	+	507	Phage head completion-stabilization protein	Phage completion/stabilization protein (Salmonella enterica)	3e-121	100	100	Putative prophage phage head completion protein (Salmonella enterica)	6e-121	100	99			7	6749	7255	2	+	507	Phage head completion-stabilization protein	Head completion/stabilization protein (S. enterica)	3e-121	100	100	Putative prophage phage head completion protein (S. enterica)	6e-121	100	99			56	35644	35835	1	+	192	hypothetical protein		Glycogen synthase (Kiritimatiella glycovorans)	8.4	57	42	n/a
	8	7283	7471	2	+	189	Phage tail completion protein	Tail protein X (Salmonella enterica)	2e-37	100	100	Tail protein X (GpX) [Salmonella enterica subsp. enterica serovar Montevideo str. 4441 H]	3e-37	100	100			8	7270	7458	1	+	189	Phage tail completion protein	Tail protein (S. enterica)	2e-37	100	100	Tail protein X (GpX) (S. enterica subsp. enterica serovar Montevideo str. 4441 H)	3e-37	100	100			57	36261	35827	-3	-	435	Phage protein		Hypothetical protein (S. enterica)	1e-100	100	99	Hypothetical protein (S. phage SE2)	4e-100	100
	9	7475	7771	2	+	297	Phage holin	Holin (Salmonella enterica)	7e-61	100	100	Holin (Salmonella)	1e-60	100	99			9	7462	7758	1	+	297	Phage holin	Holin (S. enterica)	7e-61	100	100	MULTISPECIES: Holin (Salmonella)	1e-60	100	99			58	36638	36267	-2	-	372	Phage protein		Hypothetical protein (S. enterica)	1e-83	100	99	Hypothetical protein (S. enterica)	4e-83	100
	10	7758	8255	3	+	498	Phage lysin, 1,4-beta-N-acetylmuramidase (EC 3.2.1.17) or lysozyme #Protein S in phage lambda	Lysozyme (Salmonella)	1e-120	100	100	Phage lysozyme (Salmonella enterica)	3e-120	100	99			10	7745	8242	2	+	498	Phage lysin, 1,4-beta-N-acetylmuramidase or lysozyme	MULTISPECIES: Lysozyme (Salmonella)	1e-120	100	100	Phage lysozyme (S. enterica)	3e-120	100	99			59	36838	36635	-1	-	204	Phage protein		Hypothetical protein (S. enterica)	2e-41	100	100	Hypothetical protein (S. enterica)	3e-41	100
	11	8252	8665	2	+	414	Phage spanin Rz	LysB family phage lysis regulatory protein (Salmonella enterica)	2e-95	100	100	Lysis regulatory protein LysB (Salmonella phage SEN1)	1e-94	100	99			11	8239	8652	1	+	414	Phage spanin Rz	LysB family phage lysis regulatory protein (S. enterica)	2e-95	100	100	Lysis regulatory protein LysB (S. phage SEN1)	1e-94	100	99			60	37063	36899	-1	-	165	Phage protein		Hypothetical protein (S. phage vB SenS AG11)	2e-31	100	100	Hypothetical protein STP03 050 (S. phage STP03)	2e-27	100
	12	8652	8810	3	+	159	Phage outer membrane lipoprotein Rz1	Hypothetical protein (Salmonella enterica)	2e-29	100	100	Phage lysis protein (Salmonella enterica)	2e-29	100	100			12	8639	8797	2	+	159	Phage outer membrane lipoprotein Rz1	Hypothetical protein (S. enterica)	2e-29	100	100	Phage lysis protein (S. enterica)	2e-29	100	100			61	37231	37085	-1	-	147	hypothetical protein		Hypothetical protein (S. phage vB SenS AG11)	5e-15	79	87	Hypothetical protein (S. phage SETP7)	1e-06	68
	13	8773	9240	1	+	468	Phage tail protein # FIG072132 and FIG003673	gp13 (Salmonella virus PsP3)	1e-109	100	100	Phage tail protein (Salmonella)	2e-109	100	100			13	8760	9227	3	+	468	Phage tail protein # FIG072132 and FIG003673	gp13 (S. virus PsP3)	1e-109	100	100	MULTISPECIES: Phage tail protein (Salmonella)	2e-109	100	100			62	37566	37426	-3	-	141	hypothetical protein		Hypothetical protein (S. phage SETP3)	2e-15	76	97	Hypothetical protein PVPSE2 12A (S. phage vB SenS PVP-SE2)	4e-14	76
	14	9233	9682	2	+	450	Phage tail completion protein	Phage virion morphogenesis protein (Salmonella enterica)	3e-103	100	100	Phage virion morphogenesis protein (Salmonella enterica)	4e-102	100	99			14	9220	9669	1	+	450	Phage tail completion protein	Phage virion morphogenesis protein (S. enterica)	3e-103	100	100	Phage virion morphogenesis protein (S. enterica)	4e-102	100	99			63	37815	37639	-3	-	177	Phage protein		Hypothetical protein (S. phage SETP3)	6e-35	100	97	Hypothetical protein PVPSE2 13 (S. phage vB SenS PVP-SE2)	8e-33	98
	15	9751	10392	1	+	642	Baseplate assembly protein V	Phage baseplate assembly protein V (Salmonella enterica)	9e-152	100	100	Phage baseplate assembly protein V (Salmonella enterica)	9e-151	100	99			15	9738	10379	3	+	642	Baseplate assembly protein V	Phage baseplate assembly protein V (S. enterica)	9e-152	100	100	Phage baseplate assembly protein V (S. enterica)	9e-151	100	99			64	38116	37982	-1	-	135	hypothetical protein		Hypothetical protein (S. phage vB SpuS Sp4)	7e-14	88	79	Hypothetical protein (S. enterica)	0.008	79
	16	10389	10736	3	+	348	Phage baseplate assembly protein	Baseplate assembly protein (Salmonella enterica)	2e-78	100	100	Baseplate assembly protein (Salmonella enterica)	3e-77	100	99			16	10376	10723	2	+	348	Phage baseplate assembly protein	Baseplate assembly protein (S. enterica)	2e-78	100	100	Baseplate assembly protein (S. enterica)	3e-77	100	98			65	38710	38880	1	+	171	Phage protein		DNA-binding protein (S. phage BPS11T2)	2e-33	100	100	DNA-binding protein (S. enterica)	2e-33	100
	17	10743	11651	3	+	909	Baseplate assembly protein J	Baseplate assembly protein (Salmonella enterica)	0	100	100	Baseplate assembly protein (Salmonella enterica)	0	100	99			17	10730	11638	2	+	909	Baseplate assembly protein J	Baseplate assembly protein (S. enterica)	0	100	100	Baseplate assembly protein (S. enterica)	0	100	99			66	38877	39110	3	+	234	Phage protein		Hypothetical protein (S. enterica)	9e-47	100	99	Hypothetical protein (S. enterica)	4e-46	100
	18	11644	12174	1	+	531	Phage tail fibers	Phage tail protein I (Salmonella enterica)	5e-126	100	100	Phage tail protein I (Salmonella enterica)	1e-125	100	99			18	11631	12161	3	+	531	Phage tail fibers	Phage tail protein I (S. enterica)	5e-126	100	100	Phage tail protein I (S. enterica)	1e-125	100	99			67	39167	41353	2	+	2187	Phage replicative DNA helicase, repA		Hypothetical protein (S. enterica)	0	100	99	Hypothetical protein (S. enterica)	0	100
	19	12185	14161	2	+	1977	Phage tail fibers	Tail protein (Salmonella enterica)	0	100	100	Tail protein (Salmonella enterica)	0	100	99			19	12172	14148	1	+	1977	Phage tail fibers	Tail protein (S. enterica)	0	100	100	Tail protein (S. enterica)	0	100	99			68	41586	41368	-3	-	219	Phage protein		Hypothetical protein (S. phage SETP7)	2e-45	100	100	Hypothetical protein (S. phage S102)	3e-45	100
	20	14174	14722	2	+	549	Phage tail fibers	Tail fiber assembly protein (Salmonella enterica)	1e-131	100	100	Tail assembly chaperone (Salmonella enterica)	2e-131	100	99			20	14161	14709	1	+	549	Phage tail fibers	Tail fiber assembly protein (S. enterica)	1e-131	100	100	Tail assembly chaperone (S. enterica)	2e-131	100	99
	21	14857	16035	1	+	1179	Phage tail sheath monomer	Tail sheath protein (Salmonella enterica)	0	100	100	Phage tail protein (Salmonella enterica)	0	100	99			21	14844	16022	3	+	1179	Phage tail sheath monomer	Tail sheath protein (S. enterica)	0	100	100	Phage tail protein (S. enterica)	0	100	99
	22	16051	16569	1	+	519	Phage major tail tube protein	Phage major tail tube protein (Salmonella enterica)	1e-122	100	100	Phage major tail tube protein (Enterobacteriaceae)	4e-122	100	99			22	16038	16556	3	+	519	Phage major tail tube protein	Phage major tail tube protein (S. enterica)	1e-122	100	100	MULTISPECIES: Phage major tail tube protein (Enterobacteriaceae)	4e-122	100	99
	23	16632	16967	3	+	336	Tail protein	Phage tail assembly protein (Salmonella enterica)	1e-72	100	100	Phage tail assembly protein (Salmonella enterica)	4e-72	100	99			23	16619	16954	2	+	336	Tail protein	Phage tail assembly protein (S. enterica)	1e-72	100	100	Phage tail assembly protein (S. enterica)	4e-72	100	99
	24	17000	17119	2	+	120	putative phage tail protein	gp23.5 (Salmonella virus PsP3)	6e-21	100	100	GpE family phage tail protein (Salmonella enterica)	8e-21	100	100			24	16987	17106	1	+	120	putative phage tail protein	gp23.5 (S. virus PsP3)	6e-21	100	100	GpE family phage tail protein (S. enterica)	9e-21	100	100
	25	17112	19556	3	+	2445	corresponds to STY4603 from Accession AL513382: Salmonella typhi CT18	Phage tail tape measure protein (Salmonella enterica)	0	100	100	Phage tail tape measure protein (Salmonella enterica)	0	100	99			25	17099	19543	2	+	2445	corresponds to STY4603 from Accession AL513382: Salmonella typhi CT18	Phage tail tape measure protein (S. enterica)	0	100	100	Phage tail tape measure protein (S. enterica)	0	100	99
	26	19571	20056	2	+	486	Phage tail protein	Tail assembly protein (Salmonella enterica)	8e-114	100	100	Tail assembly protein (Salmonella enterica)	3e-113	100	99			26	19558	20043	1	+	486	Phage tail protein	Tail assembly protein (S. enterica)	8e-114	100	100	Tail assembly protein (S. enterica)	3e-113	100	99
	27	20053	21222	1	+	1170	Gene D protein	Phage late control D family protein (Salmonella enterica)	0	100	100	Phage late control D family protein (Salmonella enterica)	0	100	99			27	20040	21209	3	+	1170	Gene D protein	Phage late control D family protein (S. enterica)	0	100	100	Phage late control D family protein (S. enterica)	0	100	99
	28	21552	21433	-3	-	120	hypothetical protein	hypothetical protein SeSPB_B0171 [Salmonella enterica subsp. enterica serovar Saintpaul str. SARA29]	2e-19	100	97	Hypothetical protein EC17450_2837 (Escherichia coli 174750)	2e-17	100	92			28	21539	21420	-2	-	120	hypothetical protein	Hypothetical protein SeSPB_B0171 (S. enterica subsp. enterica serovar Saintpaul str. SARA29)	2e-19	100	97	Hypothetical protein EC174750_2837 (E. coli 174750)	2e-17	0	92
	29	22806	21757	-3	-	1050	Phage integrase	Integrase (Salmonella enterica)	0	100	100	Integrase (Salmonella enterica)	0	100	99			29	22793	21744	-2	-	1050	Phage integrase	Integrase (S. enterica)	0	100	100	Integrase (S. enterica)	0	100	99
	30	23169	22831	-3	-	339	Phage protein	DUF2511 domain-containing protein (Salmonella enterica)	1e-75	100	100	DUF2511 domain-containing protein (Salmonella enterica)	2e-75	100	99			30	23156	22818	-2	-	339	Phage protein	DUF2511 domain-containing protein (S. enterica)	1e-75	100	100	DUF2511 domain-containing protein (S. enterica)	2e-75	100	99
	31	24023	23178	-2	-	846	bacteriophage CI repressor	Phage repressor protein CI (Salmonella enterica)	0	100	100	Repressor protein CI (Salmonella enterica)	0	100	99			31	24010	23165	-1	-	846	bacteriophage CI repressor	Phage repressor protein CI (S. enterica)	0	100	100	Repressor protein CI (S. enterica)	0	100	99
	32	24137	24490	2	+	354	Phage protein	Hypothetical protein (Enterobacteriaceae)	3e-80	100	100	Cro/CI family transcriptional regulator (Salmonella enterica)	4e-80	100	99			32	24124	24477	1	+	354	Phage protein	MULTISPECIES: Hypothetical protein (Enterobacteriaceae)	3e-80	100	100	Cro/Cl family transcriptional regulator (S. enterica)	4e-80	100	99
	33	24541	25050	1	+	510	Regulatory protein CII	Hypothetical protein (Salmonella enterica)	2e-123	100	100	Hypothetical protein (Enterobacteriaceae)	9e-123	100	99			33	24528	25037	3	+	510	Regulatory protein CII	Hypothetical protein (S. enterica)	2e-123	100	100	MULTISPECIES: Hypothetical protein (Enterobacteriaceae)	9e-123	100	99
	34	25058	25285	2	+	228	FIG00731938: hypothetical protein	DUF2724 domain-containing protein (Salmonella enterica)	5e-47	100	100	DUF2724 domain-containing protein (Salmonella enterica)	4e-46	100	99			34	25045	25272	1	+	228	FIG00731938: hypothetical protein	DUF2724 domain-containing protein (S. enterica)	5e-47	100	100	DUF2724 domain-containing protein (S. enterica)	4e-46	100	99
	35	25272	25472	3	+	201	inhibits host DNA replication	Hypothetical protein (Salmonella enterica)	8e-41	100	100	Hypothetical protein (Salmonella)	1e-40	100	98			35	25259	25459	2	+	201	inhibits host DNA replication	Hypothetical protein (S. enterica)	8e-41	100	100	MULTISPECIES: Hypothetical protein (Salmonella)	1e-40	100	98
	36	25542	25769	3	+	228	Phage protein	DUF2732 domain-containing protein (Salmonella enterica)	1e-44	100	100	DUF2732 domain-containing protein (Salmonella enterica)	5e-44	100	99			36	25529	25756	2	+	228	Phage protein	DUF2732 domain-containing protein (S. enterica)	1e-44	100	100	DUF2732 domain-containing protein (S. enterica)	5e-44	100	99
	37	25769	25990	2	+	222	Hypothetical Zinc-finger containing protein	TraR/DksA family transcriptional regulator (Enterobacteriaceae)	8e-46	100	100	TraR/DksA family transcriptional regulator (Enterobacteriaceae)	2e-45	100	99			37	25756	25977	1	+	222	Hypothetical Zinc-finger containing protein	MULTISPECIES: TraR/DksA family transcriptional regulator (Enterobacteriaceae)	8e-46	100	100	MULTISPECIES: TraR/DksA family transcriptional regulator (Enterobacteriaceae)	2e-45	100	99
	38	25991	26269	2	+	279	Phage protein	Hypothetical protein (Salmonella enterica)	8e-62	100	100	Hypothetical protein (Klebsiella oxytoca)	6e-61	100	98			38	25978	26256	1	+	279	Phage protein	Hypothetical protein (S. enterica)	8e-62	100	100	Hypothetical protein (Klebsiella oxytoca)	6e-61	100	98
	39	26273	27103	2	+	831	hypothetical protein	Hypothetical protein (Enterobacteriaceae)	0	100	100	Hypothetical protein (Klebsiella pneumoniae)	0	100	99			39	26260	27090	1	+	831	hypothetical protein	MULTISPECIES: Hypothetical protein (Enterobacteriaceae)	0	100	100	Hypothetical protein (Klebsiella pneumoniae)	0	100	99
	40	27100	29322	1	+	2223	Phage replication initiation protein	Replication endonuclease (Salmonella enterica)	0	100	100	Replication endonuclease (Salmonella enterica)	0	99	97			40	27087	29309	3	+	2223	Phage replication initiation protein	Replication endonuclease (S. enterica)	0	100	100	Replication endonuclease (S. enterica)	0	99	97
	41	29440	29622	1	+	183	UV induction of prophage	Hypothetical protein (Bacteria)	8e-37	100	100	Hypothetical protein (Escherichia coli)	6e-36	100	98			41	29427	29609	3	+	183	UV induction of prophage	MULTSPECIES: Hypothetical protein (Bacteria)	8e-37	100	100	Hypothetical protein (E. coli)	6e-36	100	98
	42	29626	29859	1	+	234	FIG00641226: hypothetical protein	DinI family protein (Enterobacteriaceae)	5e-49	100	100	DinI family protein (Enterobacter cloacae complex)	2e-48	100	97			42	29613	29846	3	+	234	FIG00641226: hypothetical protein	MULTISPECIES: DinI family protein (Enterobacteriaceae)	5e-49	100	100	MULTISPECIES: DinI family protein (Enterobacter cloacae complex)	2e-48	100	97
	43	30055	30264	1	+	210	Phage protein	Hypothetical protein (Salmonella enterica)	2e-43	100	100	gp37 (Salmonella virus PsP3)	8e-43	100	97			43	30042	30251	3	+	210	Phage protein	Hypothetical protein (S. enterica)	2e-43	100	100	gp37 (S. virus PsP3)	8e-43	100	97
	44	30398	30592	2	+	195	FIG00644775: hypothetical protein	Hypothetical protein (Salmonella enterica)	1e-38	100	100	Hypothetical protein (Salmonella enterica)	7e-38	100	98			44	30385	30579	1	+	195	FIG00644775: hypothetical protein	Hypothetical protein (S. enterica)	1e-38	100	100	Hypothetical protein (S. enterica)	7e-38	100	98
	45	30883	30713	-1	-	171	hypothetical protein	Hypothetical protein SEEM41H_19503 [Salmonella enterica subsp. enterica serovar Montevideo str. 4441 H]	4e-34	100	100	Hypothetical protein SEN1_43 (Salmonella phage SEN1)	1e-32	100	96			45	30870	30700	-3	-	171	hypothetical protein	Hypothetical protein SEEM41H_19503 (S. enterica subsp. enterica serovar Montevideo str. 4441 H)	4e-34	100	100	Hypothetical protein SEN1_43 (S. phage SEN1)	1e-32	100	96
CLUSTER 6
SI7	ORF	Start	Stop	Frame	Strand	Length (bp)	Function (RAST)	Function (NCBI BLASTp)	E-value	% coverage	% identity	Function (NCBI BLASTp)	E-value	% coverage	% identity		SW3	ORF	Start	Stop	Frame	Strand	Length (bp)	Function (RAST)	Function (NCBI BLASTp)	E-value	% coverage	% identity	Function (NCBI BLASTp)	E-value	% coverage	% identity		SW5	ORF	Start	Stop	Frame	Strand	Length (bp)	Function (RAST)	Function (NCBI BLASTp)	E-value	% coverage	% identity	Function (NCBI BLASTp)	E-value	% coverage	% identity
	1	318	914	3	+	597	hypothetical protein	Hypothetical protein BY08_20195 (E. coli O103:H2 str. 2011C-3750)	8e-123	100	93	Hypothetical protein BX56_20410 (E. coli O45:H2 str. 2010C-3876)	1e-65	60	93
	2	2677	866	-1	-	1812	Phage terminase, ATPase subunit	MULTISPECIES: Phage terminase ATPase subunit (Enterobacteriaceae)	0	100	100	Hypothetical protein (S. enterica)	0	100	99			1	240	404	3	+	165	hypothetical protein	Hypothetical protein AEW79_18270 [Salmonella enterica subsp. enterica serovar Typhimurium]	1e-25	100	89	Hypothetical protein WQ65_06080 [Escherichia coli]	1e-24	100	89			1	18	182	3	+	165	hypothetical protein	Hypothetical protein AEW79_18270 [Salmonella enterica subsp. enterica serovar Typhimurium]	1e-25	100	89	Hypothetical protein WQ65_06080 [Escherichia coli]	1e-24	100	89
	3	2911	3915	1	+	1005	Phage capsid scaffolding protein	Phage capsid scaffolding (S. enterica subsp. enterica serovar Johannesburg str. S5-703)	0	100	100	Phage capsid protein (S. enterica subsp. enterica serovar Anatum str. ATCC BAA-1592)	0	100	99			2	574	780	1	+	207	hypothetical protein	Hypothetical protein LFZ20_08425 [Salmonella enterica subsp. enterica serovar Johannesburg str. SA20025782]	3e-40	91	100	Hypothetical protein (Salmonella enterica)	5e-38	91	95			2	352	558	1	+	207	hypothetical protein	Hypothetical protein LFZ20_08425 [Salmonella enterica subsp. enterica serovar Johannesburg str. SA20025782]	3e-40	91	100	Hypothetical protein (Salmonella enterica)	5e-38	91	95
	4	3944	4966	2	+	1023	Phage major capsid protein	Phage major capsid protein, P2 family (S. enterica)	0	100	99	Phage major capsid protein, P2 family (S. enterica)	0	100	99			3	1886	879	-2	-	1008	Integrase	Integrase (Salmonella enterica)	0	97	100	Integrase (Salmonella enterica)	0	97	99			3	1637	657	-2	-	981	Integrase	Integrase (Salmonella enterica)	0	100	100	Integrase (Salmonella enterica)	0	100	99
	5	5005	5670	1	+	666	Phage terminase, endonuclease subunit	Phage small terminase subunit (S. enterica subsp. enterica serovar Johannesburg str. S5-703)	3e-162	100	100	Phage small terminase subunit (E. coli DEC12E)	1e-161	100	99			4	2222	1929	-2	-	294	C protein	XRE family transcriptional regulator (Salmonella enterica)	8e-65	100	100	XRE family transcriptional regulator (Salmonella enterica)	6e-64	100	98			4	2000	1707	-2	-	294	C protein	XRE family transcriptional regulator (Salmonella enterica)	8e-65	100	100	XRE family transcriptional regulator (Salmonella enterica)	8e-65	100	100
	6	5773	6246	1	+	474	phage head completion protein (GPL)	MULTISPECIES: Phage head completion protein (GPL) (Enterobacteriaceae)	1e-111	100	100	Head completion protein (S. enterica)	7e-111	100	99			5	2417	2689	2	+	273	Cox	Hypothetical protein (Salmonella enterica)	1e-59	100	100	Hypothetical protein (Salmonella enterica)	3e-59	100	99			5	2195	2467	2	+	273	Cox	Hypothetical protein (Salmonella enterica)	1e-59	100	100	Hypothetical protein (Salmonella enterica)	3e-59	100	99
	7	6243	6719	3	+	477	Phage protein	Phage tail protein (S. enterica)	3e-112	100	100	Hypothetical protein (S. enterica)	2e-110	100	98			6	2665	2916	1	+	252	hypothetical phage-related protein	Hypothetical protein (Salmonella enterica)	2e-50	91	100	Hypothetical protein (Salmonella enterica)	1e-49	91	99			6	2443	2694	1	+	252	hypothetical phage-related protein	Hypothetical protein (Salmonella enterica)	2e-50	91	100	Hypothetical protein (Salmonella enterica)	1e-49	91	99
	8	6716	7411	2	+	696	hypothetical protein	Hypothetical protein LTSEJOH_5790 (S. enterica subsp. enterica serovar Johannesburg str. S5-703)	5e-163	100	100	MULTISPECIES: Hypothetical protein (Enterobacteriaceae)	1e-162	100	99			7	2938	3321	1	+	384	hypothetical protein	hypothetical protein LTSEJOH_5773 [Salmonella enterica subsp. enterica serovar Johannesburg str. S5-703]	1e-89	100	100	Hypothetical protein (Salmonella enterica)	2e-89	100	100			7	2716	3099	1	+	384	hypothetical protein	Hypothetical protein LTSEJOH_5773 [Salmonella enterica subsp. enterica serovar Johannesburg str. S5-703]	1e-89	100	100	Hypothetical protein (Salmonella enterica)	2e-89	100	100
	9	7414	8556	1	+	1143	COG0550: Topoisomerase IA	DUF2586 family protein (S. enterica)	0	100	100	DUF2586 family protein (S. enterica)	0	100	99			8	3392	4375	2	+	984	Methyl-directed repair DNA adenine methylase (EC 2.1.1.72)	Dam family site-specific DNA-(adenine-N6)-methyltransferase (Salmonella enterica)	0	100	100	DNA adenine methylase (Salmonella enterica)	0	100	99			8	3170	4153	2	+	984	Methyl-directed repair DNA adenine methylase (EC 2.1.1.72)	Dam family site-specific DNA-(adenine-N6)-methyltransferase (Salmonella enterica)	0	100	100	DNA adenine methylase (Salmonella enterica)	0	100	99
	10	8560	9015	1	+	456	FIG00638163: hypothetical protein	MULTISPECIES: DUF2597 family protein (Enterobacteriaceae)	9e-107	100	100	DUF2597 family protein (E. coli)	3e-106	100	99			9	4375	4602	1	+	228	hypothetical protein	Hypothetical protein (Salmonella enterica)	4e-48	100	100	Hypothetical protein (Salmonella enterica)	2e-47	100	97			9	4153	4380	1	+	228	hypothetical protein	Hypothetical protein (Salmonella enterica)	4e-48	100	100	Hypothetical protein (Salmonella enterica)	2e-47	100	97
	11	9020	9331	2	+	312	Holin	MULTISPECIES: Holin (Enterobacteriaceae)	6e-66	100	100	Holin (E. coli)	1e-65	100	99			10	4599	5522	3	+	924	DNA-cytosine methyltransferase (EC 2.1.1.37)	DNA cytosine methyltransferase (Salmonella enterica)	0	100	100	DNA cytosine methyltransferase (Salmonella enterica)	0	100	99			10	4377	5300	3	+	924	DNA-cytosine methyltransferase (EC 2.1.1.37)	DNA cytosine methyltransferase (Salmonella enterica)	0	100	100	DNA cytosine methyltransferase (Salmonella enterica)	0	100	99
	12	9318	9656	3	+	339	FIG01219977: hypothetical protein	M15 family peptidase (S. enterica)	3e-78	100	100	M15 family peptidase (E. coli)	8e-78	100	99			11	5515	8151	1	+	2637	Phage replication protein	Replication endonuclease (Salmonella enterica)	0	100	100	Replication endonuclease (Salmonella enterica)	0	100	99			11	5293	7929	1	+	2637	Phage replication protein	Replication endonuclease (Salmonella enterica)	0	100	100	Replication endonuclease (Salmonella enterica)	0	100	99
	13	9656	10039	2	+	384	FIG01221266: hypothetical protein	MULTISPECIES: Hypothetical protein (Enterobacteriaceae)	6e-88	100	100	Hypothetical protein (S. enterica)	2e-87	100	99			12	8256	8456	3	+	201	hypothetical protein	Hypothetical protein (Salmonella enterica)	1e-38	100	100	Hypothetical protein (Salmonella enterica)	5e-38	100	98			12	8034	8234	3	+	201	hypothetical protein	Hypothetical protein (Salmonella enterica)	1e-38	100	100	Hypothetical protein (Salmonella enterica)	5e-38	100	98
	14	10142	10411	2	+	270	FIG00641609: hypothetical protein	MULTISPECIES: Hypothetical protein (Enterobacteriaceae)	2e-57	100	100	MULTISPECIES: Hypothetical protein (Enterobacteriaceae)	7e-57	100	99			13	8546	9238	2	+	693	(adenine-N6-)-methyltransferase homolog	Hypothetical protein (Salmonella enterica)	2e-171	100	100	DNA methylase (Salmonella enterica)	6e-170	100	99			13	8324	9016	2	+	693	(adenine-N6-)-methyltransferase homolog	Hypothetical protein (Salmonella enterica)	2e-171	100	100	DNA methylase (Salmonella enterica)	6e-170	100	99
	15	10420	10599	1	+	180	hypothetical protein	MULTISPECIES: Hypothetical protein (Enterobacteriaceae)	9e-35	100	100	MULTISPECIES: Hypothetical protein (Enterobacteriaceae)	3e-34	100	98			14	9591	9265	-3	-	327	Phage protein	Transcriptional regulator (Salmonella enterica subsp. enterica serovar Muenchen)	9e-75	100	100	Transcriptional regulator (Citrobacter freuncii)	1e-74	100	99			14	9369	9043	-3	-	327	Phage protein	Transcriptional regulator (Salmonella enterica subsp. enterica serovar Muenchen)	9e-75	100	100	Transcriptional regulator (Citrobacter freundii)	1e-74	100	99
	16	10601	12715	2	+	2115	COG5283: Phage-related tail protein	Phage tail tape measure protein (S. enterica)	0	100	100	Phage tail tape measure protein (Citrobacter sp. A316)	0	100	99			15	10649	9588	-2	-	1062	Membrane proteins related to metalloendopeptidases	Phage portal protein (Salmonella enterica)	0	100	100	Phage portal protein (Citrobacter braakii)	0	100	99			15	10427	9366	-2	-	1062	Membrane proteins related to metalloendopeptidases	Phage portal protein (Salmonella enterica)	0	100	100	Phage portal protein (Citrobacter braakii)	0	100	99
	17	12712	13047	1	+	336	Phage protein	DUF2590 family protein (S. enterica)	4e-72	100	100	MULTISPECIES: DUF2590 family protein (Enterobacteriaceae)	1e-71	100	99			16	12457	10646	-1	-	1812	Phage terminase, ATPase subunit	Phage terminase ATPase subunit (Enterobacteriaceae)	0	100	100	Hypothetical protein (Salmonella enterica)	0	100	99			16	12235	10424	-1	-	1812	Phage terminase, ATPase subunit	Phage terminase ATPase subunit (Enterobacteriaceae)	0	100	100	Hypothetical protein (Salmonella enterica)	0	100	99
	18	13040	14224	2	+	1185	Phage baseplate	Hypothetical protein (S. enterica)	0	100	100	Phage protein (Citrobacter freundii)	0	100	99			17	12691	13695	1	+	1005	Phage capsid scaffolding protein	Phage capsid scaffolding [Salmonella enterica subsp. enterica serovar Johannesburg str. S5-703]	0	100	100	phage capsid protein [Salmonella enterica subsp. enterica serovar Anatum str. ATCC BAA-1592]	0	100	99			17	12469	13473	1	+	1005	Phage capsid scaffolding protein	Phage capsid scaffolding [Salmonella enterica subsp. enterica serovar Johannesburg str. S5-703]	0	100	100	phage capsid protein [Salmonella enterica subsp. enterica serovar Anatum str. ATCC BAA-1592]	0	100	99
	19	14217	14810	3	+	594	FIG00953961: hypothetical protein	Hypothetical protein (S. enterica)	4e-142	100	100	MULTISPECIES: Protein phage (Citrobacter)	1e-139	100	98			18	13724	14746	2	+	1023	Phage major capsid protein	Phage major capsid protein, P2 family (Salmonella enterica)	0	100	100	Phage major capsid protein, P2 family (Salmonella enterica)	0	100	99			18	13502	14524	2	+	1023	Phage major capsid protein	Phage major capsid protein, P2 family (Salmonella enterica)	0	100	100	Phage major capsid protein P2 family (Salmonella enterica)	0	100	99
	20	14822	16768	2	+	1947	Phage tail fiber protein	Tail protein (S. enterica)	0	100	100	Phage tail protein (S. enterica)	0	100	99			19	14785	15450	1	+	666	Phage terminase, endonuclease subunit	Phage small terminase subunit [Salmonella enterica subsp. enterica serovar Johannesburg str. S5-703]	3e-162	100	100	phage small terminase subunit [Escherichia coli DEC12E]	1e-161	100	99			19	14563	15228	1	+	666	Phage terminase, endonuclease subunit	Phage small terminase subunit (Salmonella enterica subsp. enterica serovar Johannesburg str. S5-703)	3e-162	100	100	Phage small terminase subunit (Escherichia coli DEC12E)	1e-161	100	99
	21	16780	17355	1	+	576	Phage tail fibers	Tail fiber assembly protein (S. enterica)	1e-136	100	100	Tail fiber assembly like-protein (S. enterica subsp. enterica serovar Montevideo str. S5-403)	2e-136	100	100			20	15553	16026	1	+	474	phage head completion protein (GPL)	Phage head completion protein (GPL) (Enterobacteriaceae)	1e-111	100	100	Head completion protein (Salmonella enterica)	7e-111	100	99			20	15331	15804	1	+	474	phage head completion protein (GPL)	Phage head completion protein (GPL) (Enterobacteriaceae)	1e-111	100	100	Head completion protein (Salmonella enterica)	7e-111	100	99
	22	17345	18067	2	+	723	FIG01220105: hypothetical protein	Hypothetical protein (S. enterica)	1e-174	100	100	Hypothetical protein (S. enterica)	3e-174	100	99			21	16023	16499	3	+	477	Phage protein	Phage tail protein (Salmonella enterica)	3e-112	100	100	Hypothetical protein (Salmonella enterica)	2e-110	100	98			21	15801	16277	3	+	477	Phage protein	Phage tail protein (Salmonella enterica)	3e-112	100	100	Hypothetical protein (Salmonella enterica)	2e-110	100	98
	23	18039	18581	3	+	543	Phage protein	MULTISPECIES: Hypothetical protein (Enterobacteriaceae)	1e-126	100	100	Hypothetical protein (S. enterica)	3e-126	100	99			22	16496	17191	2	+	696	hypothetical protein	hypothetical protein LTSEJOH_5790 [Salmonella enterica subsp. enterica serovar Johannesburg str. S5-703]	5e-163	100	100	Hypothetical protein (Enterobacteriaceae)	1e-162	100	99			22	16274	16969	2	+	696	hypothetical protein	Hypothetical protein LTSEJOH_5790 [Salmonella enterica subsp. enterica serovar Johannesburg str. S5-703]	5e-163	100	100	Hypothetical protein (Enterbacteriaceae)	1e-162	100	99
	24	18589	20313	1	+	1725	FIG01221575: hypothetical protein	Hypothetical protein (S. enterica)	0	100	100	Hypothetical protein (S. enterica)	0	100	99			23	17194	18336	1	+	1143	COG0550: Topoisomerase IA	DUF2586 family protein (Salmonella enterica)	0	100	100	DUF2586 family protein (Salmonella enterica)	0	100	99			23	16972	18114	1	+	1143	COG0550: Topoisomerase IA	DUF2586 family protein (Salmonella enterica)	0	100	100	DUF2586 family protein (Salmonella enterica)	0	100	99
	25	20497	20661	1	+	165	hypothetical protein	Hypothetical protein AEW79_18270 (S. enterica subsp. enterica serovar Typhimurium)	1e-25	100	89	Hypothetical protein WQ65 06080 (E. coli)	1e-24	100	89			24	18340	18795	1	+	456	FIG00638163: hypothetical protein	DUF2597 family protein (Enterobacteriaceae)	9e-107	100	100	DUF2597 family protein (Escherichia coli)	3e-106	100	99			24	18118	18573	1	+	456	FIG00638163: hypothetical protein	DUF2597 family protein (Enterobacteriaceae)	9e-107	100	100	DUF2597 family protein (Escherichia coli)	3e-106	100	99
	26	20831	21037	2	+	207	hypothetical protein	Hypothetical protein LFZ20_08425 (S. enterica subsp. enterica serovar Johannesburg str. SA20025782)	5e-38	91	100	Hypothetical protein (S. enterica)	5e-38	91	95			25	18800	19111	2	+	312	Holin	Holin (Enterobacteriaceae)	6e-66	100	100	Holin (Escherichia coli)	1e-65	100	99			25	18578	18889	2	+	312	Holin	Holin (Enterobacteriaceae)	6e-66	100	100	Holin (Escherichia coli)	1e-65	100	99
	27	22143	21136	-3	-	1008	Integrase	Integrase (S. enterica)	0	97	100	Integrase (S. enterica)	0	97	99			26	19098	19436	3	+	339	FIG01219977: hypothetical protein	M15 family peptidase (Salmonella enterica)	3e-78	100	100	M15 family peptidase (Escherichia coli)	8e-78	100	99			26	18876	19214	3	+	339	FIG01219977: hypothetical protein	M15 family peptidase (Salmonella enterica)	3e-78	100	100	M15 family peptidase (Escherichia coli)	8e-78	100	99
	28	22479	22186	-3	-	294	C protein	XRE family transcriptional regulator (S. enterica)	8e-65	100	100	XRE family transcriptional regulator (S. enterica)	6e-64	100	98			27	19436	19819	2	+	384	FIG01221266: hypothetical protein	Hypothetical protein (Enterobacteriaceae)	6e-88	100	100	Hypothetical protein (Salmonella enterica)	2e-87	100	99			27	19214	19597	2	+	384	FIG01221266: hypothetical protein	Hypothetical protein (Enterobacteriaceae)	6e-88	100	100	Hypothetical protein (Salmonella enterica)	2e-87	100	99
	29	22674	22946	3	+	273	Cox	Hypothetical protein (S. enterica)	1e-59	100	100	Hypothetical protein (S. enterica)	3e-59	100	99			28	19922	20191	2	+	270	FIG00641609: hypothetical protein	Hypothetical protein (Enterobacteriaceae)	2e-57	100	100	Hypothetical protein (Enterobacteriaceae)	7e-57	100	99			28	19700	19969	2	+	270	FIG00641609: hypothetical protein	Hypothetical protein (Enterobacteriaceae)	2e-57	100	100	Hypothetical protein (Enterbacteriaceae)	7e-57	100	99
	30	22931	23173	2	+	243	hypothetical phage-related protein	Hypothetical protein (S. enterica)	2e-50	95	100	Hypothetical protein (S. enterica)	1e-49	95	99			29	20200	20379	1	+	180	hypothetical protein	Hypothetical protein (Enterobacteriaceae)	9e-35	100	100	Hypothetical protein (Enterobacteriaceae)	3e-34	100	98			29	19978	20157	1	+	180	hypothetical protein	Hypothetical protein (Enterobacteriaceae)	9e-35	100	100	Hypothetical protein (Enterbacteriaceae)	3e-34	100	98
	31	23195	23578	2	+	384	hypothetical protein	Hypothetical protein LTSEJOH_5773 (S. enterica subsp. enterica serovar Johannesburg str. S5-703)	1e-89	100	100	Hypothetical protein (S. enterica)	2e-89	100	100			30	20381	22495	2	+	2115	COG5283: Phage-related tail protein	Phage tail tape measure protein (Salmonella enterica)	0	100	100	Phage tail tape measure protein (Citrobacter sp. A316)	0	100	99			30	20159	22273	2	+	2115	COG5283: Phage-related tail protein	Phage tail tape measure protein (Salmonella enterica)	0	100	100	Phage tail tape measure protein (Citrobacter sp. A316)	0	100	99
	32	23649	24632	3	+	984	Methyl-directed repair DNA adenine methylase (EC 2.1.1.72)	Dam family site-specific DNA-(adenine-N6)-methyltransferase (S. enterica)	0	100	100	DNA adenine methylase (S. enterica)	0	100	99			31	22492	22827	1	+	336	Phage protein	DUF2590 family protein (Salmonella enterica)	4e-72	100	100	DUF2590 family protein (Enterobacteriaceae)	1e-71	100	99			31	22270	22605	1	+	336	Phage protein	DUF2590 family protein (Salmonella enterica)	4e-72	100	100	DUF2590 family protein (Enterobacteriaceae)	1e-71	100	99
	33	24632	24859	2	+	228	hypothetical protein	Hypothetical protein (S. enterica)	4e-48	100	100	Hypothetical protein (S. enterica)	2e-47	100	97			32	22820	24004	2	+	1185	Phage baseplate	Hypothetical protein (Salmonella enterica)	0	100	100	Phage protein (Citrobacter freundii)	0	100	99			32	22598	23782	2	+	1185	Phage baseplate	Hypothetical protein (Salmonella enterica)	0	100	100	Phage protein (Citrobacter freundii)	0	100	99
	34	24856	25779	1	+	924	DNA-cytosine methyltransferase (EC 2.1.1.37)	DNA cytosine methyltransferase (S. enterica)	0	100	100	DNA cytosine methyltransferase (S. entercia)	0	100	99			33	23997	24590	3	+	594	FIG00953961: hypothetical protein	Hypothetical protein (Salmonella enterica)	4e-142	100	100	Protein phage (Citrobacter)	1e-139	100	98			33	23775	24368	3	+	594	FIG00953961: hypothetical protein	Hypothetical protein (Salmonella enterica)	4e-142	100	100	Protein phage (Citrobacter)	1e-139	100	98
	35	25772	28408	2	+	2637	Phage replication protein	Replication endonuclease (S. enterica)	0	100	100	Replication endonuclease (S. enterica)	0	100	99			34	24602	26548	2	+	1947	Phage tail fiber protein	Tail protein (Salmonella enterica)	0	100	100	Phage tail protein (Salmonella enterica)	0	100	99			34	24380	26326	2	+	1947	Phage tail fiber protein	Tail protein (Salmonella enterica)	0	100	100	Phage tail protein (Salmonella enterica)	0	100	99
	36	28513	28713	1	+	201	hypothetical protein	Hypothetical protein (S. enterica)	1e-38	100	100	Hypothetical protein (S. enterica)	5e-38	100	98			35	26548	27135	1	+	588	Phage tail fibers	Tail fiber assembly protein (Salmonella enterica)	4e-140	100	100	Tail fiber assembly protein (Salmonella enterica)	1e-139	100	99			35	26326	26913	1	+	588	Phage tail fibers	Tail fiber assembly protein (Salmonella enterica)	4e-140	100	100	Tail fiber assembly protein (Salmonella enterica)	1e-139	100	99
	37	28803	29495	3	+	693	(adenine-N6-)-methyltransferase homolog	Hypothetical protein (S. enterica)	2e-171	100	100	DNA methylase (S. enterica)	6e-170	100	99			36	27125	27847	2	+	723	FIG01220105: hypothetical protein	Hypothetical protein (Salmonella enterica)	1e-174	100	100	Hypothetical protein (Salmonella enterica)	3e-174	100	99			36	26903	27625	2	+	723	FIG01220105: hypothetical protein	Hypothetical protein (Salmonella enterica)	1e-174	100	100	Hypothetical protein (Salmonella enterica)	3e-174	100	99
	38	29797	29522	-1	-	276	Phage protein	Transcriptional regulator (S. enterica subsp. enterica serovar Muenchen)	2e-62	100	100	Transcriptional regulator (Citrobacter freundii)	2e-62	100	100			37	27819	28361	3	+	543	Phage protein	Hypothetical protein (Enterobacteriaceae)	1e-126	100	100	Hypothetical protein (Salmonella enterica)	3e-126	100	99			37	27597	28139	3	+	543	Phage protein	Hypothetical protein (Enterobacteriaceae)	1e-126	100	100	Hypothetical protein (Salmonella enterica)	3e-126	100	99
	39	30141	29845	-3	-	297	Membrane proteins related to metalloendopeptidases	Phage-related capsid packaging protein (S. enterica subsp. enterica serovar Johannesburg str. S5-703)	9e-65	100	100	Putative portal vertex protein from bacteriophage origin (E. coli)	1e-63	100	99																				38	28147	29871	1	+	1725	FIG01221575: hypothetical protein	Hypothetical protein (Salmonella enterica)	0	100	100	Head completion protein (Salmonella enterica)	0	100	99
CLUSTER 7
SE24	ORF	Start	Stop	Frame	Strand	Length (bp)	Function (RAST)	Function (NCBI BLASTp)	E-value	% coverage	% identity	Function (NCBI BLASTp)	E-value	% coverage	% identity		SE7	ORF	Start	Stop	Frame	Strand	Length (bp)	Function (RAST)	Function (NCBI BLASTp)	E-value	% coverage	% identity	Function (NCBI BLASTp)	E-value	% coverage	% identity		SE20	ORF	Start	Stop	Frame	Strand	Length (bp)	Function (RAST)	Function (NCBI BLASTp)	E-value	% coverage	% identity	Function (NCBI BLASTp)	E-value	% coverage	% identity
	1	1573	1839	1	+	267	hypothetical protein	Hypothetical protein (Salmonella phage S113)	3e-58	100	99	Receptor-blocking protein (Salmonella virus Stitch)	9e-58	100	98			1	1048	632	-1	-	417	A2 protein	A2 protein (Salmonella virus Stitch)	2e-92	100	99	A2-A3 protein (Escherichia virus EPS7)	4e-91	100	98			1	373	209	-1	-	165	hypothetical protein	Hypothetical protein SP36_56 (Salmonella phage 36)	6e-14	88	73	Hypothetical protein (Salmonella phage vB_SenS_PHB07)	2e-13	85	76
	2	2408	2602	2	+	195	hypothetical protein	Hypothetical protein (Salmonella phage 100268_sal2)	3e-37	100	100	Hypothetical protein CPT_Stitch163 (Salmonella virus Stitch)	6e-37	100	98			2	1586	1335	-2	-	252	Phage protein	Hypothetical protein P1301_0006 (Bacteriophage T5-like chee130_1)	3e-51	100	95	Hypothetical protein (Salmonella phage 100268_sal2)	4e-51	100	96			2	662	426	-2	-	237	hypothetical protein	No significant BLASTp hits
	3	3738	3004	-3	-	735	degrades 5&#39;-deoxyribonucleotides to their corresponding deoxyribonucleosides	5'-deoxyribonucleotide monophosphatase (Salmonella phage S113)	0	100	99	deoxynucleoside-5'-monophosphatase (Salmonella phage 100268_sal2)	2e-179	100	97			3	1960	1817	-1	-	144	Phage protein	Hypothetical protein CPT_Stitch 8 (Salmonella virus Stitch)	1e-25	100	96	Hypothetical protein (Salmonella phage 100268_sal2)	1e-25	100	96			3	3142	875	-1	-	2268	Phage tail fibers	Hypothetical protein DI534_14825 (Leifsonia xyli)	5e-155	54	57	Tail fibers protein (Bacteriophage T5-like saus132)	3e-100	52	55
	4	4218	3826	-3	-	393	Phage protein	Hypothetical protein AGC_0002 (Escherichia virus EPS7)	2e-91	100	100	Hypothetical protein (Salmonella phage 100268_sal2)	1e-88	98	98			4	3053	4054	2	+	1002	Phage protein	Hypothetical protein AGC_0007 (Escherichia virus EPS7)	0	100	95	Hypothetical protein BSP22A_0009 (Salmonella phage BSP22A)	0	100	95			4	3564	3142	-3	-	423	Phage protein	Tail protein (Salmonella phage 100268_sal2)	2e-96	100	100	Hypothetical protein (Salmonella phage SP3)	2e-96	100	99
	5	4512	4255	-3	-	258	hypothetical protein	Hypothetical protein BSP22A_0003 (Salmonella phage BSP22A)	6e-56	100	100	Hypothetical protein CPT_Stitch3 (Salmonella virus Stitch)	8e-55	100	98			5	4173	4400	3	+	228	Phage protein	Hypothetical protein (Salmonella phage SH9)	9e-48	100	99	Hypothetical protein AGC_0010 (Escherichia virus EPS7)	2e-47	100	96			5	5627	3570	-2	-	2058	Phage tail fibers	Tail protein (Salmonella virus Stitch)	0	100	99	Tail protein Pb4 (Salmonella phage BSP22A)	0	100	99
	6	6229	4565	-1	-	1665	Probable A1 protein	Putative A1 protein (Salmonella phage S147)	0	100	99	Putative A1 protein (Salmonella phage S113)	0	100	99			6	4601	4813	2	+	213	Phage protein	Hypothetical protein BN79_010 (Yersini phage phiR201)	5e-43	100	100	Hypothetical protein BSP22A_0014 (Salmonella phage BSP22A)	6e-43	100	99			6	8477	5628	-2	-	2850	Phage tail length tape-measure protein	Tail protein (Salmonella phage LVR16A)	0	100	99	Tail protein Pb3 (Salmonella phage BSP22A)	0	100	99
	7	7032	6616	-3	-	417	A2 protein	A2 protein (Salmonella phage S126)	4e-91	100	99	A2 protein (Salmonella virus Stitch)	7e-91	100	98			7	5118	5264	3	+	147	Phage protein	Hypothetical protein APCEc03_053 (Escherichia phage APCEc03)	6e-25	100	96	Hypothetical protein SLUR09_00029 (Escherichia phage slur09)	1e-24	100	96			7	9088	8474	-1	-	615	Phage protein	Hypothetical protein AGC_0150 (Escherichia virus EPS7)	7e-146	100	100	Tail protein (Salmonella virus Stitch)	3e-145	100	99
	8	7382	7131	-2	-	252	Phage protein	Hypothetical protein (Salmonella phage S147)	4e-53	100	100	Hypothetical protein AGC_0006 (Escherichia virus EPS7)	2e-52	100	99			8	5261	5458	2	+	198	Phage protein	Hypothetical protein P1301_0012 (Bacteriophage T5-like chee130_1)	2e-38	100	95	Hypothetical protein AGC_0014 (Escherichia virus EPS7)	4e-30	100	82			8	12877	9197	-1	-	3681	Phage tail length tape-measure protein	Tail length tape-measure protein (Salmonella phage SH9)	0	100	97	Tail length tape-measure protein (Salmonella phage 100268_sal2)	0	100	97
	9	8932	9933	1	+	1002	Phage protein	Hypothetical protein (Salmonella phage S147)	0	100	95	Hypothetical protein BSP22A_0009 (Salmonella phage BSP22A)	0	100	95			9	6885	6346	-3	-	540	Phage-associated homing endonuclease	HNH homing endonuclease (Salmonella phage Shivani)	2e-126	98	98	Putative homing endonuclease (Salmonella phage NR01)	4e-124	100	94			9	13306	12959	-1	-	348	Phage protein	Hypothetical protein (Salmonella phage LVR16A)	9e-79	100	100	Hypothetical protein CPT_Stitch 146 (Salmonella virus Stitch)	2e-78	100	100
	10	10323	10817	3	+	495	Phage protein	Hypothetical protein (Salmonella phage 100268_sal2)	1e-116	100	98	Hypothetical protein (Salmonella phage S114)	2e-116	100	98			10	8623	7877	-1	-	747	hypothetical protein	Hypothetical protein (Salmonella phage LVR16A)	2e-179	100	99	Hypothetical protein DT57C_000013 (Escherichia virus DT57C)	1e-145	96	82			10	13793	13389	-2	-	405	Phage protein	Hypothetical protein AGC_0154 (Escherichia virus EPS7)	2e-94	100	100	Hypothetical protein CPT_Stitch 147 (Salmonella virus Stitch)	9e-94	99	100
	11	11077	11289	1	+	213	Phage protein	Hypothetical protein BN79_010 (Yersinia phage phiR201)	5e-43	100	100	Hypothetical protein BSP22A_0014 (Salmonella phage BSP22A)	6e-43	100	99			11	9566	8961	-2	-	606	Phage protein	Hypothetical protein (Salmonella phage LVR16A)	2e-149	100	99	Hypothetical protein CPT_Stitch 17 (Salmonella virus Stitch)	8e-136	100	93			11	14689	13790	-1	-	900	Phage tail fibers	Minor tail protein (Salmonella virus Stitch)	0	100	100	Minor tail protein (Salmonella phage BSP22A)	0	100	99
	12	11286	11426	3	+	141	hypothetical protein	Hypothetical protein (Salmonella phage S147)	3e-23	100	100	Hypothetical protein P1301_0011 (Bacteriophage T5-like chee130_1)	2e-20	100	96			12	9751	9566	-1	-	186	Phage protein	Hypothetical protein AGC_0021 (Escherichia virus EPS7)	4e-22	100	95	Hypothetical protein P1301_0016 (Bacteriophage T5-like chee130_1)	9e-22	100	92			12	16103	14694	-2	-	1410	Phage major tail protein	Anaerobic ribonucleoside-triphosphate reductase (Salmonella phage BSP22A)	0	100	99	Anaerobic ribonucleoside-triphosphate reductase (Salmonella virus Stitch)	0	100	99
	13	12097	12291	1	+	195	Phage protein	Hypothetical protein BSP22A_0018 (Salmonella phage BSP22A)	6e-38	100	98	Hypothetical protein (Salmonella phage SP1a)	4e-30	100	81			13	9984	9751	-3	-	234	Phage protein	Hypothetical protein P1301_0015 (Bacteriophage T5-like chee130_1)	1e-44	100	99	Hypothetical protein CPT_Stitch 19 (Salmonella virus Stitch)	3e-44	100	97			13	16390	16533	1	+	144	hypothetical protein	Hypothetical protein P1301_0143 (Bacteriophage T5-like chee130_1)	5e-24	100	96	No 2nd hit
	14	14812	13931	-1	-	882	Phage protein	Hypothetical protein (Salmonella phage S147)	0	100	99	Hypothetical protein (Salmonella phage S116)	0	100	98			14	11443	11192	-1	-	252	Phage capsid and scaffold	Hypothetical protein BSP22A_0029 (Salmonella phage BSP22A)	3e-49	100	96	Capsid and scaffold protein (Salmonella phage SH9)	1e-48	100	95			14	17386	16619	-1	-	768	Phage protein	Hypothetical protein CPT_Stitch 151 (Salmonella virus Stitch)	0	100	99	Hypothetical protein P1301_0144 (Bacteriophage T5-like chee130_1)	0	100	99
	15	15239	14889	-2	-	351	Phage protein	Hypothetical protein (Salmonella phage SH9)	5e-80	100	100	Hypothetical protein (Salmonella phage S116)	7e-78	100	97			15	11984	11517	-2	-	468	Phage protein	Hypothetical protein BSP22A_0030 (Salmonella phage BSP22A)	9e-113	100	100	Hypothetical protein CPT_Stitch 22 (Salmonella virus Stitch)	4e-112	100	99			15	17898	17386	-3	-	513	Phage protein	Hypothetical protein CPT_Stitch 152 (Salmonella virus Stitch)	3e-124	100	100	Hypothetical protein P1301_0145 (Bacteriophage T5-like chee130_1)	3e-122	100	98
	16	15844	15239	-1	-	606	Phage protein	Hypothetical protein (Salmonella phage S114)	1e-129	90	97	Hypothetical protein (Salmonella phage LVR16A)	5e-124	100	88			16	12181	11981	-1	-	201	Phage protein	Hypothetical protein CPT_Stitch 23 (Salmonella virus Stitch)	6e-39	100	94	Hypothetical protein AGC_0028 (Escherichia virus EPS7)	1e-38	100	92			16	19334	17958	-2	-	1377	Phage major capsid protein	Major capsid protein (Salmonella phage 100268_sal2)	0	100	100	Major capsid protein (Salmonella virus Stitch)	0	100	99
	17	15966	15844	-3	-	123	Phage protein	Hypothetical protein (Salmonella phage S114)	4e-18	100	98	Hypothetical protein (Salmonella phage S126)	7e-16	100	93			17	12611	12282	-2	-	330	Phage protein	Hypothetical protein AGC_0029 (Escherichia virus EPS7)	2e-50	100	75	Hypothetical protein BSP22A_0032 (Salmonella phage BSP22A)	2e-50	100	75			17	19984	19352	-1	-	633	Phage capsid and scaffold	Probable prohead protease (Escherichia virus EPS7)	2e-154	100	100	Prohead protease (Salmonella phage Shivani)	6e-153	100	99
	18	16262	16029	-2	-	234	Phage protein	Hypothetical protein (Salmonella phage SH9)	3e-46	100	100	Hypothetical protein (Salmonella phage S113)	2e-42	100	95			18	12846	12601	-3	-	246	Phage protein	Hypothetical protein (Salmonella phage 100268_sal2)	7e-36	100	69	Hypothetical protein AGC_0030 (Escherichia virus EPS7)	8e-36	100	69			18	20470	19988	-1	-	483	Phage neck whiskers	Neck whiskers protein (Salmonella phage 100268_sal2)	7e-112	100	100	Putative tail protein (Salmonella phage BSP22A)	4e-111	100	99
	19	17459	17037	-2	-	423	Phage protein	Hypothetical protein P1301_0018 (Bacteriophage T5-like chee130_1)	2e-99	100	100	Hypothetical protein (Salmonella phage S113)	1e-98	100	99			19	13124	12843	-2	-	282	Phage protein	Hypothetical protein (Salmonella phage 100268_sal2)	1e-49	100	85	Hypothetical protein P1301_0024 (Bacteriophage T5-like chee130_1)	4e-42	100	76			19	21195	20467	-3	-	729	Phage portal (connector) protein	Portal protein (Escherichia virus EPS7)	9e-174	100	99	Portal protein (Salmonella phage LVR16A)	4e-173	100	99
	20	17811	17470	-3	-	342	Phage capsid and scaffold	Hypothetical protein BSP22A_0029 (Salmonella phage BSP22A)	7e-75	100	99	Capsid and scaffold protein (Salmonella phage SH9)	1e-74	100	99			20	13438	13121	-1	-	318	hypothetical protein	Hypothetical protein (Salmonella phage LVR16A)	9e-62	100	89	Hypothetical protein CPT_Stitch 27 (Salmonella virus Stitch)	1e-61	100	89			20	21824	21684	-2	-	141	Phage protein	Hypothetical protein P1301_0150 (Bacteriophage T5-like chee130_1)	3e-24	100	100	Hypothetical protein AGC_0164 (Escherichia virus EPS7)	7e-24	100	98
	21	18262	17795	-1	-	468	Phage protein	Hypothetical protein BSP22A_0030 (Salmonella phage BSP22A)	1e-112	100	100	Hypothetical protein (Salmonella phage S126)	2e-112	100	99			21	13770	13519	-3	-	252	Phage protein	Hypothetical protein T5.032 (Escherichia virus T5)	2e-51	100	99	Putative protein 2C (Escherichia virus T5)	3e-51	100	99			21	23552	22236	-2	-	1317	Phage terminase, large subunit	Terminase large subunit (Salmonella virus Stitch)	0	100	99	Terminase large subunit (Bacteriophage T5-like chee130_1)	0	100	99
	22	18459	18259	-3	-	201	Phage protein	Hypothetical protein CPT_Stitch23 (Salmonella virus Stitch)	9e-42	100	100	Hypothetical protein AGC_0028 (Escherichia virus EPS7)	2e-41	100	97			22	14280	13849	-3	-	432	Phage protein	Hypothetical protein P1301_0027 (Bacteriophage T5-like chee130_1)	7e-99	100	97	Hypothetical protein CPT_Stitch 29 (Salmonella virus Stitch)	2e-98	100	96			22	24034	23552	-1	-	483	Phage protein	Hypothetical protein AGC_0166 (Escherichia virus EPS7)	5e-113	100	99	Hypothetical protein (Salmonella phage 100268_sal2)	9e-113	100	99
	23	18892	18560	-1	-	333	Phage protein	Hypothetical protein BSP22A_0032 (Salmonella phage BSP22A)	2e-74	100	100	Hypothetical protein AGC_0029 (Escherichia virus EPS7)	3e-74	100	99			23	15032	14442	-2	-	591	Phosphoesterase	Serine/threonine protein phosphatase (Salmonella phage 100268_sal2)	3e-138	100	97	Putative serine/threonine protein phosphatase (Salmonella phage BSP22A)	9e-135	100	95			23	25826	24045	-2	-	1782	Phage-associated receptor-binding protein	Receptor-binding protein (Bacteriophage T5-like chee130_1)	0	100	99	Receptor-binding protein (Salmonella virus Stitch)	0	100	98
	24	19127	18882	-2	-	246	Phage protein	Hypothetical protein AGC_0030 (Escherichia virus EPS7)	8e-50	100	100	Hypothetical protein (Salmonella phage S132)	3e-49	100	99			24	15606	15238	-3	-	369	Phage protein	Hypothetical protein (Salmonella phage LVR16A)	3e-83	100	100	Hypothetical protein CPT_Stitch 33 (Salmonella virus Stitch)	6e-83	100	99			24	25910	26176	2	+	267	Phage protein	Receptor-blocking protein (Salmonella virus Stitch)	9e-58	100	98	Receptor-blocking protein (Escherichia virus EPS7)	5e-55	100	96
	25	19405	19124	-1	-	282	Phage protein	Hypothetical protein CPT_Stitch26 (Salmonella virus Stitch)	1e-55	100	100	Hypothetical protein (Salmonella phage S114)	1e-53	100	97			25	16469	15606	-2	-	864	Serine/threonine protein phosphatase (EC 3.1.3.16)	Serine/threonine protein phosphatase (Salmonella phage SH9)	0	100	99	Serine/threonine protein phosphatase (Salmonella virus Stitch)	0	100	99			25	26802	26939	3	+	138	hypothetical protein	Hypothetical protein CPT_Stitch 163 (Salmonella virus Stitch)	5e-23	100	100	Hypothetical protein (Salmonella phage 100268_sal2)	6e-23	100	100
	26	19719	19402	-3	-	318	hypothetical protein	Hypothetical protein BSP22A_0035 (Salmonella phage BSP22A)	5e-71	100	100	Hypothetical protein (Salmonella phage LVR16A)	3e-70	100	98			26	16816	16469	-1	-	348	Phage protein	Hypothetical protein (Salmonella phage SH9)	1e-75	100	97	Hypothetical protein (Salmonella phage 100268_sal2)	3e-75	100	97			26	28075	27341	-1	-	735	degrades 5&#39;-deoxyribonucleotides to their corresponding deoxyribonucleosides	Deoxynucleoside-5'-monophosphatase (Salmonella phage 100268_sal2)	2e-179	100	97	Deoxynucleoside-5'-monophosphatase (Bacteriophage T5-like chee130_1)	3e-178	100	96
	27	20051	19800	-2	-	252	Phage protein	Hypothetical protein CPT_Stitch28 (Salmonella virus Stitch)	3e-52	100	100	Hypothetical protein (Salmonella phage S147)	3e-52	100	100			27	17242	16952	-1	-	291	Thioredoxin, phage-associated	Thioredoxin (Salmonella virus Stitch)	3e-65	100	100	Thioredoxin (Salmonella phage LVR16A)	1e-64	100	99			27	28555	28163	-1	-	393	Phage protein	Hypothetical protein AGC_0002 (Escherichia virus EPS7)	2e-91	100	100	Hypothetical protein (Salmonella phage 100268_sal2)	1e-88	98	98
	28	20561	20130	-2	-	432	Phage protein	Hypothetical protein BSP22A_0037 (Salmonella phage BSP22A)	4e-101	100	100	Hypothetical protein CPT_Stitch29 (Salmonella virus Stitch)	1e-100	100	99			28	17645	17235	-2	-	411	Phage protein	Hypothetical protein CPT_Stitch 37 (Salmonella virus Stitch)	7e-95	100	100	Hypothetical protein AGC_0041 (Escherichia virus EPS7)	1e-94	100	99			28	28849	28592	-1	-	258	hypothetical protein	Hypothetical protein BSP22A_0003 (Salmonella phage BSP22A)	6e-56	100	100	Hypothetical protein CPT_Stitch 3 (Salmonella virus Stitch)	7e-55	100	98
	29	21314	20724	-2	-	591	Phosphoesterase	Phosphoesterase (Salmonella phage S116)	9e-143	100	100	Putative serine/threonine protein phosphatase (Salmonella phage BSP22A)	2e-142	100	99			29	18626	18213	-2	-	414	Phage endolysin	Lysozyme (Salmonella phage 100268_sal2)	1e-96	100	100	Endolysin (Salmonella virus Stitch)	2e-96	100	99			29	30566	28902	-2	-	1665	Probable A1 protein	DNA transfer protein (Salmonella phage NR01)	0	100	92	A1 protein (Salmonella virus Stitch)	0	100	96
	30	21888	21520	-3	-	369	Phage protein	Hypothetical protein BSP22A_0041 (Salmonella phage BSP22A)	4e-82	100	99	Hypothetical protein (Salmonella phage LVR16A)	2e-81	100	98			30	19279	18623	-1	-	657	Phage holin	Holin (Salmonella virus Stitch)	4e-158	100	99	Holin (Salmonella phage 100268_sal2)	3e-157	100	98			30	31369	30953	-1	-	417	A2 protein	A2 protein (Salmonella virus Stitch)	7e-91	100	98	A2-A3 protein (Escherichia virus EPS7)	1e-90	100	98
	31	22751	21888	-2	-	864	Serine/threonine protein phosphatase (EC 3.1.3.16)	Putative serine/threonine protein phosphatase (Salmonella phage BSP22A)	0	100	100	Serine/threonine protein phosphatase (Salmonella virus Stitch)	0	100	99			31	20035	19436	-1	-	600	ATP-dependent Clp protease proteolytic subunit (EC 3.4.21.92)	ATP-dependent Clp protease proteolytic subunit (Bacteriophage T5-like chee130_1)	9e-149	100	100	Putative ATP-dependent Clp protease (Salmonella phage BSP22A)	7e-148	100	99			31	31719	31468	-3	-	252	Phage protein	Hypothetical protein AGC_0006 (Escherichia virus EPS7)	2e-52	100	99	Hypothetical protein CPT_Stitch 7 (Salmonella virus Stitch)	2e-52	100	98
	32	23143	22853	-1	-	291	Thioredoxin, phage-associated	Thioredoxin (Salmonella phage S116)	2e-65	100	100	Thioredoxin (Salmonella virus Stitch)	5e-63	100	96			32	20800	20048	-1	-	753	Deoxynucleotide monophosphate kinase (EC 2.7.4.13)	Deoxynucleoside-5'-monophosphate kinase (Escherichia virus EPS7)	0	100	99	Deoxynucleotide monophosphate kinase (Bacteriophage T5-like chee130_1)	0	100	99			32	33269	34270	2	+	1002	Phage protein	Hypothetical protein BSP22A_0009 (Salmonella phage BSP22A)	0	100	95	Hypothetical protein CPT_Stitch 9 (Salmonella virus Stitch)	0	100	95
	33	23546	23136	-2	-	411	Phage protein	Hypothetical protein CPT_Stitch37 (Salmonella virus Stitch)	8e-95	100	100	Hypothetical protein AGC_0041 (Escherichia virus EPS7)	1e-94	100	99			33	21527	21084	-2	-	444	Phage protein	Putative membrane protein (Escherichia phage OSYSP)	2e-104	100	100	Hypothetical protein T5.045 (Escherichia virus T5)	6e-100	100	96			33	34660	35154	1	+	495	Phage protein	Hypothetical protein (Salmonella phage 100268_sal2)	1e-116	100	98	Hypothetical protein CPT_Stitch 10 (Salmonella virus Stitch)	7e-115	100	96
	34	24527	24114	-2	-	414	Phage endolysin	Lysozyme (Salmonella phage BSP22A)	1e-96	100	100	Endolysin (Salmonella phage S114)	5e-96	100	99			34	22719	22021	-3	-	699	Phage protein	Hypothetical protein AGC_0049 (Escherichia virus EPS7)	4e-166	100	97	Hypothetical protein OSY_153 (Escherichia phage OSYSP)	5e-162	100	93			34	35414	35626	2	+	213	Phage protein	Hypothetical protein BN79_010 (Yersinia phage phiR201)	5e-43	100	100	Hypothetical protein BSP22A_0014 (Salmonella phage BSP22A)	6e-43	100	99
	35	25180	24524	-1	-	657	Phage holin	Holin (Salmonella phage BSP22A)	5e-159	100	100	Holin (Salmonella phage S147)	6e-159	100	99			35	23212	22865	-1	-	348	Phage protein	Hypothetical protein CPT_Stitch 46 (Salmonella virus Stitch)	2e-78	100	100	Hypothetical protein (Salmonella phage LVR16A)	1e-77	100	99			35	35623	35763	1	+	141	hypothetical protein	Hypothetical protein P1301_0011 (Bacteriophage T5-like chee130_1)	2e-20	100	96	Hypothetical protein (Salmonella phage SP3)	2e-08	100	54
	36	25936	25337	-1	-	600	ATP-dependent Clp protease proteolytic subunit (EC 3.4.21.92)	ATP-dependent Clp protease proteolytic subunit (Bacteriophage T5-like chee130_1)	1e-148	100	100	ATP-dependent Clp protease proteolytic subunit (Salmonella phage S132)	3e-148	100	99			36	23613	23329	-3	-	285	Phage protein	Hypothetical protein AGC_0051 (Escherichia virus EPS7)	4e-61	100	100	Hypothetical protein P1301_0042 (Bacteriophage T5-like chee130_1)	5e-60	100	99			36	36434	36628	2	+	195	Phage protein	Hypothetical protein BSP22A_0018 (Salmonella phage BSP22A)	5e-38	100	98	Hypothetical protein (Salmonella phage SP1a)	4e-30	100	81
	37	26701	25949	-1	-	753	Deoxynucleotide monophosphate kinase (EC 2.7.4.13)	deoxynucleoside-5'-monophosphate kinase (Escherichia virus EPS7)	0	100	99	deoxynucleotide monophosphate kinase (Salmonella phage S114)	0	100	99			37	23903	23610	-2	-	294	Phage protein	Hypothetical protein CPT_Stitch 48 (Salmonella virus Stitch)	2e-62	100	97	Hypothetical protein BSP22A_0055 (Salmonella phage BSP22A)	1e-61	100	96			37	39149	38268	-2	-	882	Phage protein	Hypothetical protein (Salmonella phage SH9)	0	100	94	Hypothetical protein CPT_Shivani 18 (Salmonella phage Shivani)	0	100	92
	38	27434	26985	-2	-	450	Phage protein	Hypothetical protein (Salmonella phage S130)	2e-102	100	98	Putative terminase (Escherichia phage phiLLS)	3e-102	100	98			38	24276	23881	-3	-	396	Phage protein	Hypothetical protein CPT_Stitch 49 (Salmonella virus Stitch)	4e-94	100	99	Hypothetical protein (Salmonella phage 100268_sal2)	1e-90	100	97			38	39576	39226	-3	-	351	Phage protein	Hypothetical protein (Salmonella phage SH9)	5e-80	100	100	Hypothetical protein CPT_Stitch 16 (Salmonella virus Stitch)	2e-77	100	98
	39	28089	27391	-3	-	699	Phage protein	Hypothetical protein AGC_0049 (Escherichia virus EPS7)	2e-171	100	99	Hypothetical protein (Salmonella phage S132)	8e-171	100	99			39	24568	24269	-1	-	300	Phage protein	Hypothetical protein CPT_Stitch 50 (Salmonella virus Stitch)	1e-65	100	100	Hypothetical protein (Salmonella phage 100268_sal2)	2e-64	100	98			39	40181	39576	-2	-	606	Phage protein	Hypothetical protein (Salmonella phage LVR16A)	5e-124	100	88	Hypothetical protein P1301_0015 (Bacteriophage T5-like chee130_1)	3e-116	90	90
	40	28582	28235	-1	-	348	Phage protein	Hypothetical protein CPT_Stitch46 (Salmonella virus Stitch)	2e-78	100	100	Hypothetical protein (Salmonella phage LVR16A)	1e-77	100	99			40	24840	24568	-3	-	273	hypothetical protein	Hypothetical protein (Salmonella phage 100268_sal2)	2e-58	100	98	Hypothetical protein BN79_045 (Yersinia phage phiR201)	6e-56	100	93			40	40303	40181	-1	-	123	Phage protein	Hypothetical protein CPT_Stitch 18 (Salmonella virus Stitch)	9e-16	100	90	Hypothetical protein BSP22A_0024 (Salmonella phage BSP22A)	9e-16	97	95
	41	28983	28699	-3	-	285	Phage protein	Hypothetical protein AGC_0051 (Escherichia virus EPS7)	4e-61	100	100	Hypothetical protein (Salmonella phage S147)	2e-60	100	99			41	25312	24917	-1	-	396	Phage protein	Hypothetical protein (Salmonella phage LVR16A)	3e-89	100	98	Hypothetical protein CPT_Stitch 52 (Salmonella virus Stitch)	6e-89	100	98			41	40533	40366	-3	-	168	Phage protein	Hypothetical protein P132_0015 (Bacteriophage T5-like saus132)	7e-24	100	82	Hypothetical protein SPC35_0020 (Salmonella virus SPC35)	2e-23	100	80
	42	29273	28980	-2	-	294	Phage protein	Hypothetical protein BSP22A_0055 (Salmonella phage BSP22A)	9e-66	100	100	Hypothetical protein CPT_Stitch48 (Salmonella virus Stitch)	7e-65	100	99			42	25556	25371	-2	-	186	Phage protein	Hypothetical protein (Salmonella phage 100268_sal2)	2e-36	100	100	Hypothetical protein P1301_0048 (Bacteriophage T5-like chee130_1)	9e-36	100	98			42	41623	41372	-1	-	252	Phage capsid and scaffold	Capsid and scaffold protein (Salmonella phage 100268_sal2)	2e-50	100	99	Capsid and scaffold protein (Bacteriophage T5-like chee130_1)	1e-49	100	98
	43	29466	29227	-3	-	240	Phage protein	Hypothetical protein CPT_Stitch49 (Salmonella virus Stitch)	2e-52	100	100	Hypothetical protein (Salmonella phage 100268_sal2)	1e-51	100	99			43	25782	25621	-3	-	162	Phage protein	Hypothetical protein BSP22A_0061 (Salmonella phage BSP22A)	3e-30	100	100	Hypothetical protein CPT_Stitch 54 (Salmonella virus Stitch)	3e-30	100	100			43	42164	41697	-2	-	468	Phage protein	Hypothetical protein CPT_Stitch 22 (Salmonella virus Stitch)	1e-112	100	100	Hypothetical protein BSP22A_0030 (Salmonella phage BSP22A)	4e-112	100	99
	44	29938	29639	-1	-	300	Phage protein	Hypothetical protein CPT_Stitch50 (Salmonella virus Stitch)	2e-65	100	100	Hypothetical protein (Salmonella phage S113)	3e-65	100	99			44	26370	26002	-3	-	369	Pyruvate formate-lyase (EC 2.3.1.54)	Pyruvate formate-lyase (Bacteriophage T5-like chee130_1)	8e-84	100	100	Putative acetyltransferase-related protein (Escherichia virus EPS7)	6e-83	100	98			44	42292	42161	-1	-	132	Phage protein	Hypothetical protein CPT_Stitch 23 (Salmonella virus Stitch)	2e-22	100	98	Hypothetical protein AGC_0028 (Escherichia virus EPS7)	4e-22	100	93
	45	30212	29931	-2	-	282	Phage protein	Hypothetical protein BSP22A_0058 (Salmonella phage BSP22A)	2e-60	100	100	Hypothetical protein (Salmonella phage S132)	7e-60	100	99			45	27006	26713	-3	-	294	Phage protein	Hypothetical protein (Salmonella phage 100268_sal2)	3e-64	100	100	Hypothetical protein OSY_003 (Escherichia phage OSYSP)	3e-64	100	100			45	42793	42461	-1	-	333	Phage protein	Hypothetical protein BSP22A_0032 (Salmonella phage BSP22A)	3e-73	100	99	Hypothetical protein AGC_0029 (Escherichia virus EPS7)	6e-73	100	98
	46	30684	30289	-3	-	396	Phage protein	Hypothetical protein CPT_Stitch52 (Salmonella virus Stitch)	5e-91	100	100	Hypothetical protein (Salmonella phage S132)	3e-90	100	99			46	27330	27166	-3	-	165	Phage protein	Hypothetical protein (Escherichia virus BF23)	8e-28	100	94	Hypothetical protein T5.059 (Escherichia virus T5)	1e-27	100	93			46	43028	42783	-2	-	246	Phage protein	Hypothetical protein AGC_0030 (Escherichia virus EPS7)	7e-50	100	100	Hypothetical protein (Salmonella phage 100268_sal2)	4e-49	100	98
	47	30928	30743	-1	-	186	Phage protein	Hypothetical protein SSP1_009 (Shigella phage SSP1)	3e-36	100	100	Hypothetical protein CPT_Stitch53 (Salmonella virus Stitch)	1e-35	100	98			47	27544	27323	-1	-	222	Phage protein	Hypothetical protein P1301_0053 (Bacteriophage T5-like chee130_1)	2e-45	100	97	Hypothetical protein (Escherichia virus BF23)	2e-40	100	88			47	43306	43025	-1	-	282	Phage protein	Hypothetical protein P1301_0024 (Bacteriophage T5-like chee130_1)	1e-54	100	99	Hypothetical protein CPT_Stitch 26 (Salmonella virus Stitch)	1e-53	100	97
	48	31109	30993	-2	-	117	hypothetical protein	Hypothetical protein (Salmonella phage S113)	3e-17	100	100	Hypothetical protein CPT_Stitch54 (Salmonella virus Stitch)	3e-17	100	100			48	28014	27814	-3	-	201	Phage protein	Hypothetical protein P1301_0055 (Bacteriophage T5-like chee130_1)	2e-40	100	100	Hypothetical protein (Salmonella phage 100268_sal2)	6e-40	100	98			48	43638	43306	-3	-	333	hypothetical protein	Hypothetical protein P1301_0025 (Bacteriophage T5-like chee130_1)	2e-72	100	98	Hypothetical protein CPT_Stitch 27 (Salmonella virus Stitch)	3e-32	97	60
	49	31529	31374	-2	-	156	Pyruvate formate-lyase (EC 2.3.1.54)	Ribonucleotide reductase subunit (Escherichia phage OSYSP)	3e-28	100	98	Pyruvate formate-lyase (Salmonella phage S124)	3e-28	100	98			49	28924	28712	-1	-	213	Phage protein	Hypothetical protein CPT_Stitch 62 (Salmonella virus Stitch)	2e-34	82	100	Hypothetical protein AGC_0068 (Escherichia virus EPS7)	2e-34	82	100			49	43970	43719	-2	-	252	Phage protein	Hypothetical protein CPT_Stitch 28 (Salmonella virus Stitch)	2e-52	100	100	Putative protein 2C (Escherichia virus EPS7)	9e-52	100	99
	50	31742	31545	-2	-	198	Acetyltransferase, phage-associated	Pyruvate formate-lyase (Bacteriophage T5-like chee130_1)	7e-39	100	100	Putative acetyltransferase-related protein (Escherichia virus EPS7)	4e-38	100	97			50	29247	29029	-3	-	219	Phage protein	Hypothetical protein BSP22A_0071 (Salmonella phage BSP22A)	8e-43	100	100	Hypothetical protein (Salmonella phage 100268_sal2)	9e-42	100	97			50	44480	44049	-2	-	432	Phage protein	Hypothetical protein CPT_Stitch 29 (Salmonella virus Stitch)	3e-100	100	99	Hypothetical protein AGC_0034 (Escherichia virus EPS7)	4e-100	100	99
	51	32378	32085	-2	-	294	Phage protein	Hypothetical protein (Salmonella phage 100268_sal2)	3e-64	100	100	Hypothetical protein OSY_0003 (Escherichia phage OSYSP)	7e-64	100	99			51	30066	29713	-3	-	354	Phage protein	Hypothetical protein AGC_0071 (Escherichia virus EPS7)	8e-80	100	100	Hypothetical protein P1301_0059 (Bacteriophage T5-like chee130_1)	3e-79	100	99			51	45232	44642	-1	-	591	Phosphoesterase	Putative serine/threonine protein phosphatase (Salmonella phage BSP22A)	1e-142	100	99	Serine/threonine protein phosphatase (Salmonella virus Stitch)	3e-142	100	99
	52	32702	32538	-2	-	165	Phage protein	Hypothetical protein (Salmonella phage 100268_sal2)	1e-29	100	100	Hypothetical protein BN79_052 (Yersinia phage phiR201)	2e-29	100	98			52	30865	30701	-1	-	165	Phage protein	Hypothetical protein BN79_064 (Yersini phage phiR201)	4e-30	100	98	Hypothetical protein (Salmonella phage 100268_sal2)	1e-29	96	100			52	45438	45232	-3	-	207	Phage protein	Hypothetical protein AGC_0036 (Escherichia virus EPS7)	3e-41	100	99	Hypothetical protein (Salmonella phage 100268_sal2)	2e-35	100	84
	53	32916	32692	-3	-	225	Phage protein	Hypothetical protein P1301_0053 (Bacteriophage T5-like chee130_1)	2e-45	98	97	Hypothetical protein (Escherichia virus BF23)	2e-40	98	88			53	32303	31722	-2	-	582	Phage-associated homing endonuclease	H-N-H endonuclease (Shigella phage SSP1)	8e-115	100	83	H-N-H endonuclease (Shigella phage SSP1)	3e-46	93	48			53	45737	45438	-2	-	300	Phage protein	Hypothetical protein AGC_0037 (Escherichia virus EPS7)	7e-68	100	99	Argininosuccinate synthase (Terasakiella sp. PR1)	5.4	49	38
	54	33386	33186	-2	-	201	Phage protein	Hypothetical protein (Salmonella phage 100268_sal2)	2e-39	100	97	Hypothetical protein P1301_0055 (Bacteriophage T5-like chee130_1)	3e-39	100	95			54	32492	32307	-2	-	186	hypothetical protein	Hypothetical protein (Salmonella phage SH9)	1e-30	100	97	Hypothetical protein DT57C_000054 (Escherichia virus DT57C)	4e-26	100	87			54	46600	45737	-1	-	864	Serine/threonine protein phosphatase (EC 3.1.3.16)	Serine/threonine protein phosphatase (Salmonella virus Stitch)	0	100	99	Serine/threonine protein phosphatase (Salmonella phage LVR16A)	0	100	99
	55	34710	34126	-3	-	585	Phage-associated homing endonuclease	H-N-H endonuclease Tfil (Escherichia virus T5)	2e-136	100	96	Hypothetical protein (Salmonella phage S126)	1e-90	69	99			55	32520	32645	3	+	126	Phage protein	Hypothetical protein AGC_0074 (Escherichia virus EPS7)	1e-20	100	98	Hypothetical protein (Salmonella phage vB_SenS_PHB06)	5e-20	100	95			55	46993	46703	-1	-	291	Thioredoxin, phage-associated	Thioredoxin (Salmonella phage LVR16A)	1e-63	100	97	Thioredoxin (Salmonella virus Stitch)	2e-63	100	96
	56	35487	35179	-3	-	309	Phage protein	Hypothetical protein BSP22A_0072 (Salmonella phage BSP22A)	1e-67	100	99	Hypothetical protein CPT_Stitch64 (Salmonella virus Stitch)	3e-67	100	98			56	32939	32748	-2	-	192	Phage protein	Hypothetical protein (Escherichia virus BF23)	8e-38	100	97	Hypothetical protein SSP1_168 (Shigella phage SSP1)	4e-37	100	94			56	47396	46986	-2	-	411	Phage protein	Hypothetical protein CPT_Stitch 37 (Salmonella virus Stitch)	3e-94	100	99	Hypothetical protein AGC_0041 (Escherichia virus EPS7)	7e-94	100	99
	57	36331	36167	-1	-	165	Phage protein	Hypothetical protein (Salmonella phage S114)	3e-31	100	100	Hypothetical protein BN79_064 (Yersinia phage phiR201)	4e-30	100	98			57	33261	32989	-3	-	273	Phage protein	Hypothetical protein SLUR09_00141 (Escherichia phage slur09)	2e-60	100	99	Hypothetical protein (Salmonella phage LVR16A)	3e-60	100	98			57	48377	47964	-2	-	414	Phage endolysin	Endolysin (Salmonella virus Stitch)	1e-96	100	100	Lysozyme (Salmonella phage 100268_sal2)	2e-96	100	99
	58	37373	37182	-2	-	192	hypothetical protein	Hypothetical protein (Salmonella phage SH9)	3e-38	100	100	Hypothetical protein CNR35_00063 (Pseudomonas phage inbricus)	2e-15	74	70			58	34559	34284	-2	-	276	Phage protein	Hypothetical protein P1301_0067 (Bacteriophage T5-like chee130_1)	7e-60	100	100	Hypothetical protein CPT_Stitch 72 (Salmonella virus Stitch)	4e-47	100	77			58	49030	48374	-1	-	657	Phage holin	Holin (Salmonella phage BSP22A)	4e-159	100	100	Holin (Salmonella virus Stitch)	2e-155	100	96
	59	37659	37474	-3	-	186	hypothetical protein	Hypothetical protein (Salmonella phage S113)	3e-31	100	98	Hypothetical protein (Salmonella phage SH9)	1e-30	100	97			59	34855	34649	-1	-	207	Phage protein	Hypothetical protein AGC_0079 (Escherichia virus EPS7)	3e-40	100	100	Hypothetical protein BSP22A_0083 (Salmonella phage BSP22A)	2e-39	100	99			59	49787	49188	-2	-	600	ATP-dependent Clp protease proteolytic subunit (EC 3.4.21.92)	ATP-dependent Clp protease proteolytic subunit (Bacteriophage T5-like chee130_1)	1e-148	100	100	Putative ATP-dependent Clp protease (Salmonella phage BSP22A)	7e-148	100	99
	60	37680	37811	3	+	132	Phage protein	Hypothetical protein AGC_0074 (Escherichia virus EPS7)	4e-22	100	98	Hypothetical protein (Salmonella phage vB_SenS_PHB06)	1e-21	100	95			60	34991	34869	-2	-	123	Phage protein	Hypothetical protein CPT_Stitch 74 (Salmonella virus Stitch)	3e-21	100	100	Hypothetical protein AGC_0080 (Escherichia virus EPS7)	4e-21	100	100			60	50552	49800	-2	-	753	Deoxynucleotide monophosphate kinase (EC 2.7.4.13)	Deoxynucleoside-5'-monophosphate kinase (Escherichia virus EPS7)	0	100	98	Deoxynucleotide monophosphate kinase (Bacteriophage T5-like chee130_1)	0	100	98
	61	38105	37914	-2	-	192	Phage protein	Hypothetical protein (Salmonella phage S116)	8e-39	100	100	Hypothetical protein AGC_0075 (Escherichia virus EPS7)	3e-38	100	98			61	35430	35092	-3	-	339	Phage protein	Hypothetical protein BSP22A_0085 (Salmonella phage BSP22A)	6e-76	100	100	Hypothetical protein CPT_Stitch 75 (Salmonella virus Stitch)	3e-75	100	99			61	51279	50836	-3	-	444	Phage protein	Hypothetical protein P1301_0039 (Bacteriophage T5-like chee130_1)	4e-103	100	100	Hypothetical protein (Salmonella phage SP1a)	2e-101	100	99
	62	38326	38102	-1	-	225	Phage protein	Hypothetical protein CPT_Stitch70 (Salmonella virus Stitch)	3e-44	98	97	Hypothetical protein (Salmonella phage 100268_sal2)	9e-44	100	96			62	35617	35432	-1	-	186	Phage antitermination protein Q	Antitermination protein Q (Bacteriophage T5-like chee130_1)	9e-38	100	100	Hypothetical protein (Salmonella phage 100268_sal2)	3e-33	100	89			62	51956	51276	-2	-	681	Phage protein	Hypothetical protein P1301_0140 (Bacteriophage T5-like chee130_1)	1e-165	100	100	Hypothetical protein CPT_Shivani 48(Salmonella phage Shivani)	2e-161	100	96
	63	38649	38476	-3	-	174	Phage protein	Hypothetical protein BN79_074 (Yersinia phage phiR201)	7e-36	100	100	Hypothetical protein (Salmonella phage 100268_sal2)	8e-36	100	100			63	35814	35626	-3	-	189	hypothetical protein	Hypothetical protein P1301_0072 (Bacteriophage T5-like chee130_1)	9e-36	100	98	Hypothetical protein SLUR09_000131 (Escherichia phage slur09)	3e-20	100	66			63	52450	52109	-1	-	342	Phage protein	Hypothetical protein P1301_0041 (Bacteriophage T5-like chee130_1)	2e-76	100	100	Hypothetical protein AGC_0050 (Escherichia virus EPS7)	2e-75	100	99
	64	39938	39663	-2	-	276	Phage protein	Hypothetical protein BSP22A_0082 (Salmonella phage BSP22A)	2e-58	100	99	Hypothetical protein CPT_Stitch72 (Salmonella virus Stitch)	9e-58	100	98			64	36284	36006	-2	-	279	Phage-associated homing endonuclease	Hypothetical protein (Cupriavidus sp. D384)	3e-17	95	45	Hypothetical protein (Pseudomonas chlororaphis)	4e-17	97	48			64	52851	52567	-3	-	285	Phage protein	Hypothetical protein P1301_0142 (Bacteriophage T5-like chee130_1)	4e-61	100	100	Hypothetical protein AGC_0051 (Escherichia virus EPS7)	5e-60	100	99
	65	40236	40030	-3	-	207	Phage protein	Hypothetical protein AGC_0079 (Escherichia virus EPS7)	4e-40	100	100	Hypothetical protein (Salmonella phage S113)	6e-40	100	99			65	36882	36586	-3	-	297	Phage protein	Hypothetical protein AGC_0084 (Escherichia virus EPS7)	4e-66	100	100	Hypothetical protein BSP22A_0087 (Salmonella phage BSP22A)	2e-65	100	99			65	53144	52848	-2	-	297	Phage protein	Hypothetical protein P1301_0043 (Bacteriophage T5-like chee130_1)	8e-67	100	100	Hypothetical protein (Salmonella phage 100268_sal2)	5e-65	100	98
	66	40372	40250	-1	-	123	Phage protein	Hypothetical protein (Salmonella phage S126)	6e-21	100	100	Hypothetical protein CPT_Stitch74 (Salmonella virus Stitch)	8e-21	100	98			66	37666	36989	-1	-	678	Ribosyl nicotinamide transporter, PnuC-like	PnuC-like ribosyl nicotinamide transporter (Bacteriophage T5-like chee130_1)	6e-158	100	100	Nicotinamide mononucleotide transporter (Escherichia virus EPS7)	2e-157	100	99			66	53517	53098	-3	-	420	Phage protein	Hypothetical protein P1301_0044 (Bacteriophage T5-like chee130_1)	2e-101	100	100	Hypothetical protein CPT_Stitch 49 (Salmonella virus Stitch)	8e-98	100	96
	67	41339	40821	-2	-	519	Phage protein	Hypothetical protein (Salmonella phage S126)	2e-123	100	99	Hypothetical protein (Salmonella phage S132)	2e-115	100	93			67	38723	37668	-2	-	1056	NadR transcriptional regulator / Nicotinamide-nucleotide adenylyltransferase, NadR family (EC 2.7.7.1) / Ribosylnicotinamide kinase (EC 2.7.1.22)	NadR transcriptional regulator (Bacteriophage T5-like chee130_1)	0	100	99	Nicotinamide-nucleotide adenylyltransferase (Salmonella phage BSP22A)	0	100	99			67	53809	53510	-1	-	300	Phage protein	Hypothetical protein CPT_Stitch 50 (Salmonella virus Stitch)	9e-65	100	99	Hypothetical protein (Salmonella phage 100268_sal2)	1e-63	100	97
	68	41703	41407	-3	-	297	Phage protein	Hypothetical protein AGC_0084 (Escherichia virus EPS7)	4e-66	100	100	Hypothetical protein (Salmonella phage S126)	1e-65	100	99			68	39930	38986	-3	-	945	Phage protein	Hypothetical protein P1301_0077 (Bacteriophage T5-like chee130_1)	0	100	99	Hypothetical protein CPT_Stitch 82 (Salmonella virus Stitch)	0	100	99			68	54083	53802	-2	-	282	Phage protein	Hypothetical protein BSP22A_0058 (Salmonella phage BSP22A)	1e-59	100	99	Hypothetical protein AGC_0050 (Escherichia virus EPS7)	3e-59	100	97
	69	42487	41810	-1	-	678	Ribosyl nicotinamide transporter, PnuC-like	Nicotinamide mononucleotide transporter (Escherichia virus EPS7)	4e-158	100	100	Nicotinamide mononucleotide transporter (Salmonella phage 100268_sal2)	1e-157	100	99			69	40142	39942	-2	-	201	Phage protein	Hypothetical protein AGC_0088 (Escherichia virus EPS7)	3e-38	100	98	No significant 2nd hit						69	54508	54161	-1	-	348	Phage protein	Hypothetical protein SLUR09_00171 (Escherichia phage slur09)	1e-71	100	90	Hypothetical protein NR01_0145 (Salmonella phage NR01)	2e-71	100	90
	70	43544	42489	-2	-	1056	NadR transcriptional regulator / Nicotinamide-nucleotide adenylyltransferase, NadR family (EC 2.7.7.1) / Ribosylnicotinamide kinase (EC 2.7.1.22)	Nicotinamide-nucleotide adenylyltransferase (Salmonella phage BSP22A)	0	100	99	NadR transcriptional regulator (Salmonella phage S114)	0	100	99			70	41829	41380	-3	-	450	Phage recombination related exonuclease (EC 3.1.11.-)	Hypothetical protein BSP22A_0093 (Salmonella phage BSP22A)	6e-104	100	99	Hypothetical protein AGC_0089 (Escherichia virus EPS7)	4e-103	98	100			70	54752	54567	-2	-	186	Phage protein	Hypothetical protein BSP22A_0060 (Salmonella phage BSP22A)	9e-34	100	93	Hypothetical protein (Salmonella phage 100268_sal2)	2e-33	100	93
	71	44751	43807	-3	-	945	Phage protein	Hypothetical protein (Salmonella phage S147)	0	100	99	Hypothetical protein (Salmonella phage S126)	0	100	99			71	41999	41829	-2	-	171	Phage protein	Hypothetical protein AGC_0090 (Escherichia virus EPS7)	5e-30	100	98	Hypothetical protein SPC35_0072 (Escherichia virus SPC35)	4e-29	100	95			71	54935	54819	-2	-	117	hypothetical protein	Hypothetical protein CPT_Stitch 54 (Salmonella virus Stitch)	3e-17	100	100	Hypothetical protein BSP22A_0061 (Salmonella phage BSP22A)	3e-17	100	100
	72	44963	44763	-2	-	201	Phage protein	Hypothetical protein (Salmonella phage S126)	9e-39	100	100	Hypothetical protein AGC_0088 (Escherichia virus EPS7)	6e-38	100	98			72	42517	42068	-1	-	450	Phage protein	Hypothetical protein P1301_0081 (Bacteriophage T5-like chee130_1)	7e-85	91	94	Spore cortex-lytic enzyme precursor (Salmonella virus Stitch)	3e-84	91	93			72	55568	55200	-2	-	369	Pyruvate formate-lyase (EC 2.3.1.54)	Ribonucleotide reductase subunit (Salmonella virus Stitch)	5e-81	100	97	Pyrutvate formate-lyase (Salmonella phage SH9)	3e-80	100	96
	73	45582	45073	-3	-	510	hypothetical protein	Hypothetical protein (Salmonella phage S147)	6e-121	100	99	Hypothetical protein (Salmonella phage S132)	9e-121	100	99			73	43368	43051	-3	-	318	Phage protein	Hypothetical protein SPC35_0074 (Salmonella virus SPC35)	2e-32	100	57	Hypothetical protein SLUR09_00121 (Escherichia phage slur09)	3e-32	100	57			73	56386	56093	-1	-	294	Phage protein	Hypothetical protein CPT_Stitch 56 (Salmonella virus Stitch)	5e-63	100	98	Hypothetical protein (Salmonella phage 100268_sal2)	6e-62	100	97
	74	47139	46696	-3	-	444	Phage recombination related exonuclease (EC 3.1.11.-)	Hypothetical protein (Salmonella phage 100268_sal2)	3e-103	100	100	Hypothetical protein AGC_0089 (Escherichia virus EPS7)	1e-101	100	99			74	44451	43813	-3	-	639	Phage tail fiber protein	Hypothetical protein (Salmonella phage LVR16A)	6e-151	100	100	Hypothetical protein AGC_0094 (Escherichia virus EPS7)	3e-149	100	99			74	56710	56546	-1	-	165	Phage protein	Hypothetical protein (Escherichia virus BF23)	5e-27	100	93	Hypothetical protein T5.059 (Escherichia virus T5)	8e-27	100	91
	75	47309	47139	-2	-	171	Phage protein	Hypothetical protein AGC_0090 (Escherichia virus EPS7)	9e-31	100	100	Hypothetical protein SPC35_0072 (Salmonella virus SPC35)	7e-30	100	96			75	44695	44513	-1	-	183	Phage protein	Hypothetical protein (Salmonella phage 100268_sal2)	7e-34	100	100	Hypothetical protein AGC_0095 (Escherichia virus EPS7)	1e-33	100	98			75	56924	56703	-2	-	222	Phage protein	Hypothetical protein P1301_0053 (Bacteriophage T5-like chee130_1)	9e-46	100	99	Hypothetical protein (Escherichia virus BF23)	6e-41	100	89
	76	47827	47378	-1	-	450	Phage protein	Spore cortex-lytic enzyme precursor (Salmonella virus Stitch)	4e-107	100	100	Spore cortex-lytic enzyme precursor (Salmonella phage 100268_sal2)	5e-107	100	99			76	45467	44766	-2	-	702	Metallopeptidase, phage-associated	Putative metallopeptidase (Salmonella phage BSP22A)	5e-176	100	100	Metallopeptidase (Salmonella phage 100268_sal2)	1e-175	100	99			76	57394	57194	-1	-	201	Phage protein	Hypothetical protein P1301_0055 (Bacteriophage T5-like chee130_1)	2e-40	100	100	Hypothetical protein (Salmonella phage 100268_sal2)	6e-40	100	98
	77	48027	47833	-3	-	195	Phage protein	Hypothetical protein (Salmonella phage 100268_sal2)	5e-38	100	98	Hypothetical protein (Salmonella phage S114)	6e-38	100	98			77	45710	45498	-2	-	213	Phage protein	Hypothetical protein AGC_0097 (Escherichia virus EPS7)	6e-43	100	99	Hypothetical protein CPT_Stitch 91 (Salmonella virus Stitch)	3e-42	100	97			77	58274	58032	-2	-	243	hypothetical protein	Hypothetical protein P1301_0056 (Bacteriophage T5-like chee130_1)	3e-53	100	99	Hypothetical protein CPT_Sugarland_104 (Klebsiella phage Sugarland)	8e-26	95	62
	78	49232	48594	-2	-	639	Phage tail fiber protein	Hypothetical protein (Salmonella phage LVR16A)	4e-150	100	99	Hypothetical protein AGC_0094 (Escherichia virus EPS7)	2e-148	100	99			78	45967	45752	-1	-	216	Phage tail length tape-measure protein	Hypothetical protein AGC_0098 (Escherichia virus EPS7)	2e-39	100	97	Hypothetical protein (Escherichia virus AKGV33)	9e-38	100	94			78	58546	58370	-1	-	177	Phage protein	Hypothetical protein AGC_0068 (Escherichia virus EPS7)	7e-34	100	98	Hypothetical protein CPT_Stitch 62 (Salmonella virus Stitch)	7e-34	100	98
	79	49470	49288	-3	-	183	Phage protein	Hypothetical protein (Salmonella phage 100268_sal2)	7e-34	100	100	Hypothetical protein AGC_0095 (Escherichia virus EPS7)	1e-33	100	98			79	46544	46029	-2	-	516	Phage protein	Hypothetical protein AGC_0099 (Escherichia virus EPS7)	2e-121	100	100	Hypothetical protein P1301_0088 (Bacteriophage T5-like chee130_1)	1e-119	100	99			79	58869	58651	-3	-	219	Phage protein	Hypothetical protein BSP22A_0071 (Salmonella phage BSP22A)	8e-43	100	100	Hypothetical protein (Salmonella phage 100268_sal2)	9e-42	100	97
	80	50242	49541	-1	-	702	Metallopeptidase, phage-associated	Metallopeptidase (Salmonella phage 100268_sal2)	4e-176	100	100	Metallopeptidase (Salmonella virus Stitch)	9e-176	100	99			80	46906	46628	-1	-	279	Phage protein	Hypothetical protein CPT_Stitch 95 (Salmonella virus Stitch)	3e-59	100	100	Hypothetical protein AGC_0100 (Escherichia virus EPS7)	6e-59	100	99			80	59688	59335	-3	-	354	Phage protein	Hypothetical protein AGC_0071 (Escherichia virus EPS7)	8e-80	100	100	Hypothetical protein P1301_0059 (Bacteriophage T5-like chee130_1)	3e-79	100	99
	81	50485	50273	-1	-	213	Phage protein	Hypothetical protein CPT_Stitch91 (Salmonella virus Stitch)	1e-43	100	100	Hypothetical protein P1301_0086 (Bacteriophage T5-like chee130_1)	2e-43	100	99			81	47459	46983	-2	-	477	Ribonuclease HI (EC 3.1.26.4)	Ribonuclease H (Escherichia virus EPS7)	3e-115	100	100	Ribonuclease H (Salmonella virus Stitch)	5e-114	100	99			81	60487	60323	-1	-	165	Phage protein	Hypothetical protein BN79_064 (Yersinia phage phiR201)	4e-30	100	98	Hypothetical protein (Salmonella phage 100268_sal2)	1e-29	96	100
	82	50784	50524	-3	-	261	hypothetical protein	Hypothetical protein CPT_Stitch92 (Salmonella virus Stitch)	6e-59	100	100	Hypothetical protein SSP1_144 (Shigella phage SSP1)	4e-55	100	95			82	47728	47459	-1	-	270	Phage protein	Hypothetical protein AGC_0102 (Escherichia virus EPS7)	6e-57	100	100	Hypothetical protein P1301_0091 (Bacteriophage T5-like chee130_1)	1e-56	100	99			82	61529	61338	-2	-	192	hypothetical protein	Hypothetical protein (Salmonella phage SH9)	3e-38	100	100	Hypothetical protein CNR35_00063 (Pseudomonas phage inbricus)	2e-15	74	70
	83	51001	50786	-1	-	216	Phage tail length tape-measure protein	Hypothetical protein AGC_0098 (Escherichia virus EPS7)	3e-41	100	100	Hypothetical protein (Escherichia virus AKFV33)	2e-39	100	97			83	48309	47731	-3	-	579	hypothetical protein	Hypothetical protein AGC_0103 (Escherichia virus EPS7)	3e-139	100	100	Hypothetical protein P1301_0092 (Bacteriophage T5-like chee130_1)	7e-139	100	99			83	61815	61630	-3	-	186	hypothetical protein	Hypothetical protein (Salmonella phage SH9)	1e-30	100	97	Hypothetical protein DT57C_000054 (Escherichia virus DT57C)	5e-26	100	87
	84	51578	51063	-2	-	516	Phage protein	Hypothetical protein P1301_0088 (Bacteriophage T5-like chee130_1)	3e-121	100	99	Hypothetical protein CPT_Stitch94 (Salmonella virus Stitch)	9e-121	100	99			84	49619	48765	-2	-	855	Thymidylate synthase (EC 2.1.1.45)	Thymidylate synthase (Salmonella phage 100268_sal2)	0	100	100	Thymidylate synthase (Salmonella virus Stitch)	0	100	99			84	61851	61967	3	+	117	Phage protein	Hypothetical protein AGC_0074 (Escherichia virus EPS7)	7e-18	100	95	Hypothetical protein (Salmonella phage vB_SenS_PHB06)	2e-17	100	92
	85	51940	51662	-1	-	279	Phage protein	Hypothetical protein CPT_Stitch95 (Salmonella virus Stitch)	4e-59	100	100	Hypothetical protein AGC_0100 (Escherichia virus EPS7)	7e-59	100	99			85	50146	49616	-1	-	531	Dihydrofolate reductase, phage-associated	Dihydrofolate reductase (Salmonella phage LVR16A)	1e-124	100	98	Putative dihydrofolate reductase (Salmonella phage BSP22A)	2e-124	100	98			85	62261	62070	-2	-	192	Phage protein	Hypothetical protein AGC_0075 (Escherichia virus EPS7)	3e-38	100	98	Hypothetical protein P24_0066 (Bacteriophage T5-like chee24)	9e-32	100	83
	86	52493	52017	-2	-	477	Ribonuclease HI (EC 3.1.26.4)	Ribonuclease H (Escherichia virus EPS7)	3e-115	100	100	Ribonuclease HI (Salmonella phage S132)	4e-115	100	99			86	51291	50146	-3	-	1146	Ribonucleotide reductase of class Ia (aerobic), beta subunit (EC 1.17.4.1)	Ribonucleoside diphosphate reductase beta subunit (Salmonella phage LVR16A)	0	100	99	Ribonucleotide reductase of class Ia (aerobic) beta subunit (Salmonella phage 100268 sal2)	0	100	99			86	62482	62258	-1	-	225	Phage protein	Hypothetical protein CPT_Stitch 70 (Salmonella virus Stitch)	3e-44	98	97	Hypothetical protein (Salmonella phage 100268_sal2)	9e-44	100	96
	87	52762	52493	-1	-	270	Phage protein	Hypothetical protein AGC_0102 (Escherichia virus EPS7)	6e-57	100	100	Hypothetical protein P1301_0091 (Bacteriophage T5-like chee130_1)	2e-56	100	99			87	51758	51874	2	+	117	hypothetical protein	Class I SAM-dependent methyltransferase (Nonomuraea coxensis)	8.3	92	46	Methyltransferase family protein (Nonomuraea fuscirosea)	9.5	92	46			87	62805	62632	-3	-	174	Phage protein	Hypothetical protein BN79_074 (Yersinia phage phiR201)	7e-36	100	100	Hypothetical protein (Salmonella phage 100268_sal2)	8e-36	100	100
	88	53343	52765	-3	-	579	Phage protein	Hypothetical protein P1301_0092 (Bacteriophage T5-like chee130_1)	5e-139	100	100	Hypothetical protein AGC_0103 (Escherichia virus EPS7)	7e-139	100	99			88	54247	51917	-1	-	2331	Ribonucleotide reductase of class Ia (aerobic), alpha subunit (EC 1.17.4.1)	Ribonucleotide reductase of Class Ia (aerobic), alpha subunit (Bacteriophage T5-like chee103_1)	0	100	99	Ribonucleoside diphosphate reductase alpha subunit (Salmonella virus Stitch)	0	100	98			88	64094	63819	-2	-	276	Phage protein	Hypothetical protein BSP22A_0082 (Salmonella phage BSP22A)	2e-58	100	99	Hypothetical protein CPT_Stitch 72 (Salmonella virus Stitch)	8e-58	100	98
	89	54653	53799	-2	-	855	Thymidylate synthase (EC 2.1.1.45)	Thymidylate synthase (Salmonella phage 100268_sal2)	0	100	99	Thymidylate synthase (Bacteriophage T5-like chee130_1)	0	100	99			89	54613	54371	-1	-	243	Phage protein	Hypothetical protein P1301_0098 (Bacteriophage T5-like chee130_1)	8e-53	100	100	Hypothetical protein CPT_Stitch 103 (Salmonella virus Stitch)	2e-51	100	98			89	64392	64186	-3	-	207	Phage protein	Hypothetical protein AGC_0079 (Escherichia virus EPS7)	3e-40	100	100	Hypothetical protein BSP22A_0083 (Salmonella phage BSP22A)	2e-39	100	99
	90	55180	54653	-1	-	528	Dihydrofolate reductase, phage-associated	Dihydrofolate reductase (Bacteirophage T5-like chee130_1)	2e-125	100	100	Dihydrofolate reductase (Salmonella phage S132)	2e-119	100	94			90	55367	54615	-2	-	753	Phosphate starvation-inducible protein PhoH, predicted ATPase	Phosphate starvation inducible protein (Salmonella virus Stitch)	0	100	100	Phosphate starvation inducible protein (Salmonella phage LVR16A)	0	100	99			90	64528	64406	-1	-	123	Phage protein	Hypothetical protein CPT_Stitch 74 (Salmonella virus Stitch)	8e-21	100	98	Hypothetical protein AGC_0080 (Escherichia virus EPS7)	1e-20	100	98
	91	56325	55180	-3	-	1146	Ribonucleotide reductase of class Ia (aerobic), beta subunit (EC 1.17.4.1)	Putative aerobic ribonucleoside diphosphate reductase small subunit [Salmonella phage BSP22A]	0	100	100	Aerobic ribonucleotide reductase, beta subunit [Salmonella phage S114]	0	100	97			91	55735	57609	1	+	1875	Ribonucleotide reductase of class III (anaerobic), large subunit (EC 1.17.4.2)	Anaerobic ribonucleoside-triphosphate reductase (Salmonella virus Stitch)	0	100	100	Anaerobic ribonucleoside-triphosphate reductase (Salmonella phage BSP22A)	0	100	99			91	65495	64977	-2	-	519	Phage protein	Hypothetical protein OSY_024 (Escherichia phage OSYSP)	2e-98	100	88	Hypothetical protein T59_00067c (Escherichia phage Gostya9)	4e-98	100	87
	92	56847	56329	-3	-	519	Phage-associated homing endonuclease	Hypothetical protein (Salmonella phage SH9)	1e-123	100	99	Hypothetical protein (Salmonella phage SP1a)	2e-30	97	44			92	57697	58383	1	+	687	unknown	Hypothetical protein P1301_0101 (Bacteriophage T5-like chee130_1)	2e-165	100	99	Hypothetical protein NR01_0030 (Salmonella phage NR01)	4e-54	95	44			92	65859	65563	-3	-	297	Phage protein	Hypothetical protein AGC_0084 (Escherichia virus EPS7)	4e-66	100	100	Hypothetical protein BSP22A_0087 (Salmonella phage BSP22A)	2e-65	100	99
	93	59277	56947	-3	-	2331	Ribonucleotide reductase of class Ia (aerobic), alpha subunit (EC 1.17.4.1)	Ribonucleoside diphosphate reductase alpha subunit [Salmonella phage LVR16A]	0	100	99	Ribonucleotide reductase of class Ia (aerobic), alpha subunit [Salmonella phage S132]	0	100	99			93	58449	58808	3	+	360	Phage protein	Hypothetical protein P1301_0102 (Bacteriophage T5-like chee130_1)	3e-80	100	100	Hypothetical protein P24_0099 (Bacteriophage T5-like chee24)	4e-78	100	97			93	66643	65966	-1	-	678	Ribosyl nicotinamide transporter, PnuC-like	Nicotinamide mononucleotide transporter (Escherichia virus EPS7)	3e-158	100	100	Nicotinamide monomucleotide transporter (Salmonella phage 100268_sal2)	9e-158	100	99
	94	59641	59399	-1	-	243	Phage protein	Hypothetical protein (Salmonella phage S113)	2e-51	100	100	Hypothetical protein OSY_046 (Escherichia phage OSYSP)	1e-45	100	89			94	58853	59008	2	+	156	Phage protein	Hypothetical protein AGC_0114 (Escherichia virus EPS7)	6e-25	100	96	Hypothetical protein CPT_Stitch 107 (Salmonella virus Stitch)	1e-24	100	96			94	67700	66645	-2	-	1056	NadR transcriptional regulator / Nicotinamide-nucleotide adenylyltransferase, NadR family (EC 2.7.7.1) / Ribosylnicotinamide kinase (EC 2.7.1.22)	Nicotinamide-nucleotide adenylyltransferase (Salmonella phage BSP22A)	0	100	99	NadR transcriptional regulator (Bacteriophage T5-like chee130_1)	0	100	99
	95	60395	59643	-2	-	753	Phosphate starvation-inducible protein PhoH, predicted ATPase	Phosphate starvation inducible protein (Salmonella virus Stitch)	0	100	100	Phosphate starvation-inducible protein (Salmonella phage S132)	0	100	99			95	58977	59171	3	+	195	Phage protein	Hypothetical protein CPT_Stitch 108 (Salmonella virus Stitch)	2e-38	100	100	Hypothetical protein AGC_0115 (Escherichia virus EPS7)	3e-37	100	97			95	68908	67964	-1	-	945	Phage protein	Hypothetical protein CPT_Stitch 82 (Salmonella virus Stitch)	0	100	98	Hypothetical protein P1301_0077 (Bacteriophage T5-like chee130_1)	0	100	97
	96	60727	60584	-1	-	144	hypothetical protein	HNH endonuclease (Shigella phage SSP1)	3e-25	100	98	Putative HNH endonuclease family protein (Escherichia phage phiLLS)	4e-25	100	98			96	59171	60022	2	+	852	NAD-dependent protein deacetylase of SIR2 family	Sir2-like protein (Salmonella virus Stitch)	0	100	99	Putative Sir2-like protein (Salmonella phage BSP22A)	0	100	98			96	69120	68920	-3	-	201	Phage protein	Hypothetical protein AGC_0088 (Escherichia virus EPS7)	6e-38	100	98	No 2nd hit
	97	61269	63143	3	+	1875	Ribonucleotide reductase of class III (anaerobic), large subunit (EC 1.17.4.2)	Anaerobic ribonucleoside-triphosphate reductase [Salmonella phage BSP22A]	0	100	99	Ribonucleotide reductase of class III (anaerobic), large subunit [Salmonella phage S113]	0	100	99			97	60000	60182	3	+	183	Phage protein	Hypothetical protein CPT_Stitch 110 (Salmonella virus Stitch)	1e-35	100	100	Hypothetical protein (Escherichia virus AKFV33)	5e-35	100	98			97	69739	69230	-1	-	510	hypothetical protein	Hypothetical protein (Yersinisa phage fHe-Yen9-04)	6e-09	89	31	Hypothetical protein (Yersinia phage fHe-Yen9-03)	2e-08	85	30
	98	63243	63602	3	+	360	Phage protein	Hypothetical protein SLUR09_00103 (Escherichia phage slur09)	6e-43	100	59	Hypothetical protein T5.100 (Escherichia virus T5)	2e-40	100	55			98	60166	60348	1	+	183	Phage protein	Hypothetical protein P1301_0107 (Bacteriophage T5-like chee130_1)	8e-34	100	100	Hypothetical protein APCEc03_123 (Escherichia phage APCEc03)	3e-33	100	98			98	71296	70853	-1	-	444	Phage recombination related exonuclease (EC 3.1.11.-)	Hypothetical protein (Salmonella phage 100268_sal2)	3e-103	100	100	Hypothetical protein AGC_0089 (Escherichia virus EPS7)	1e-101	100	99
	99	63660	63815	3	+	156	Phage protein	Hypothetical protein P1301_0103 (Bacteriophage T5-like chee130_1)	7e-25	100	94	Hypothetical protein P132_0100 (Bacteriophage T5-like saus132)	1e-24	100	94			99	60335	60841	2	+	507	Phage protein	Hypothetical protein (Salmonella phage LVR16A)	5e-121	100	99	Hypothetical protein CPT_Stitch 112 (Salmonella virus Stitch)	2e-120	100	99			99	71466	71296	-3	-	171	Phage protein	Hypothetical protein AGC_0006 (Escherichia virus EPS7)	9e-31	100	100	Hypothetical protein SPC35_0072 (Salmonella virus SPC35)	7e-30	100	96
	100	63784	64029	1	+	246	hypothetical protein	Hypothetical protein P1301_0104 (Bacteriophage T5-like chee130_1)	1e-47	100	91	Hypothetical protein SLUR09_00101 (Escherichia phage slur09)	6e-31	100	70			100	60844	61272	1	+	429	Phage protein	Hypothetical protein AGC_0121 (Escherichia virus EPS7)	1e-99	100	99	Hypothetical protein BSP22A_0123 (Salmonella phage BSP22A)	6e-99	100	99			100	71984	71535	-2	-	450	Phage protein	Spore cortex-lytic enzyme precursor (Salmonella virus Stitch)	4e-107	100	100	Spore cortex-lytic enzyme precursor (Salmonella phage 100268_sal2)	5e-107	100	99
	101	64022	64873	2	+	852	NAD-dependent protein deacetylase of SIR2 family	Sir2-like protein (Salmonella phage 100268_sal2)	0	100	96	NAD-dependent deacetylase of SIR2 family (Salmonella phage S126)	0	99	97			101	61282	61677	1	+	396	Phage protein	Hypothetical protein AGC_0122 (Escherichia virus EPS7)	4e-89	100	100	Hypothetical protein (Salmonella phage 100268_sal2)	1e-88	100	99			101	72184	71990	-1	-	195	Phage protein	Hypothetical protein (Salmonella phage 100268_sal2)	5e-38	100	98	Hypothetical protein AGC_0093 (Escherichia virus EPS7)	5e-38	100	98
	102	65006	65191	2	+	186	Phage protein	Hypothetical protein APCEc03_123 (Escherichia phage APCEc03)	3e-34	100	100	Hypothetical protein (Escherichia virus AKFV33)	4e-34	100	98			102	62294	65083	2	+	2790	Phage DNA primase C	Replciation origin binding protein (Salmonella virus Stitch)	0	100	99	Putative replication origin binding protein (Escherichia virus EPS7)	0	100	99			102	73389	72751	-3	-	639	Phage tail fiber protein	Hypothetical protein (Salmonella phage LVR16A)	3e-150	100	99	Hypothetical protein AGC_0094 (Escherichia virus EPS7)	2e-148	100	99
	103	65223	65684	3	+	462	Phage protein	Hypothetical protein CPT_Stitch112 (Salmonella virus Stitch)	2e-108	100	98	Hypothetical protein (Salmonella phage 100268_sal2)	2e-108	100	98			103	65067	65300	3	+	234	Phage protein	Hypothetical protein AGC_0124 (Escherichia virus EPS7)	5e-48	100	100	Hypothetical protein (Salmonella phage LVR16A)	2e-47	100	99			103	73627	73445	-1	-	183	Phage protein	Hypothetical protein (Salmonella phage 100268_sal2)	7e-34	100	100	Hypothetical protein AGC_0095 (Escherichia virus EPS7)	1e-33	100	98
	104	65687	66115	2	+	429	Phage protein	Hypothetical protein (Salmonella phage S124)	7e-98	100	98	Hypothetical protein AGC_0121 (Escherichia virus EPS7)	2e-97	100	97			104	65369	66073	2	+	705	Phage protein	D2 protein (Escherichia virus EPS7)	8e-170	100	99	Hypothetical protein P1301_0112 (Bacteriophage T5-like chee130_1)	3e-169	100	99			104	74399	73698	-2	-	702	Metallopeptidase, phage-associated	Metallopeptidase (Salmonella phage 100268_sal2)	4e-176	100	100	Metallopeptidase (Salmonella virus Stitch)	8e-176	100	99
	105	66266	66520	2	+	255	Phage protein	Hypothetical protein (Salmonella phage S113)	9e-53	100	99	Hypothetical protein AGC_0122 (Escherichia virus EPS7)	9e-53	100	99			105	66066	66320	3	+	255	hypothetical protein	Hypothetical protein CPT_Stitch 118 (Salmonella virus Stitch)	1e-49	100	99	Hypothetical protein P1301_0113 (Bacteriophage T5-like chee130_1)	7e-49	100	98			105	74642	74430	-2	-	213	Phage protein	Hypothetical protein CPT_Stitch 91 (Salmonella virus Stitch)	1e-43	100	100	Hypothetical protein P1301_0086 (Bacteriophage T5-like chee130_1)	2e-43	100	99
	106	67137	69926	3	+	2790	Replication protein, phage-associated	Putative replication origin binding protein (Escherichia virus EPS7)	0	100	100	Replication origin binding protein (Salmonella virus Stitch)	0	100	99			106	66428	66838	2	+	411	Phage protein	D3 protein (Escherichia virus EPS7)	2e-94	100	100	D3 protein (Salmonella phage 100268_sal2)	3e-94	100	99			106	74941	74681	-1	-	261	hypothetical protein	Hypothetical protein CPT_Stitch 92 (Salmonella virus Stitch)	5e-59	100	100	Hypothetical protein SSP1_144 (Shigella phage SSP1)	4e-55	100	95
	107	70213	70917	1	+	705	Phage protein	D2 protein (Escherichia virus EPS7)	2e-171	100	100	Hypothetical protein (Salmonella phage S126)	8e-171	100	99			107	66875	67171	2	+	297	Phage protein	Hypothetical protein CPT_Stitch 120 (Salmonella virus Stitch)	7e-66	100	99	Hypothetical protein AGC_0128 (Escherichia virus EPS7)	4e-65	100	98			107	75158	74943	-2	-	216	Phage tail length tape-measure protein	Hypothetical protein AGC_0098 (Escherichia virus EPS7)	3e-41	100	100	Hypothetical protein (Escherichia virus AKFV33)	1e-39	100	97
	108	70910	71143	2	+	234	Phage protein	Hypothetical protein BSP22A_0128 (Salmonella phage BSP22A)	6e-48	100	100	Hypothetical protein (Salmonella phage SH9)	4e-25	100	68			108	67342	67530	1	+	189	Phage protein	Hypothetical protein P1301_0116 (Bacteriophage T5-like chee130_1)	3e-38	100	100	Hypothetical protein AGC_0129 (Escherichia virus EPS7)	5e-38	100	100			108	75735	75220	-3	-	516	Phage protein	Hypothetical protein P1301_0088 (Bacteriophage T5-like chee130_1)	3e-121	100	99	Hypothetical protein CPT_Stitch 94 (Salmonella virus Stitch)	9e-121	100	99
	109	71251	71661	1	+	411	Phage protein	D3 protein (Escherichia virus EPS7)	2e-94	100	100	D3 protein (Salmonella phage 100268_sal2)	3e-94	100	99			109	67616	67816	2	+	201	hypothetical protein	Hypothetical protein CPT_Stitch 122 (Salmonella virus Stitch)	2e-39	100	100	Hypothetical protein (Salmonella phage 100268_sal2)	2e-39	100	98			109	76097	75819	-2	-	279	Phage protein	Hypothetical protein CPT_Stitch 95 (Salmonella virus Stitch)	3e-59	100	100	Hypothetical protein AGC_0100 (Escherichia virus EPS7)	6e-59	100	99
	110	71698	71994	1	+	297	Phage protein	Hypothetical protein CPT_Stitch120 (Salmonella virus Stitch)	4e-66	100	100	Hypothetical protein AGC_0128 (Escherichia virus EPS7)	2e-65	100	99			110	67809	68780	3	+	972	DNA ligase, phage-associated	NAD-dependent DNA ligase, subunit A (Salmonella virus Stitch)	0	100	100	NAD-dependent DNA ligase, subunit A (Salmonella phage LVR16A)	0	100	99			110	76650	76174	-3	-	477	Ribonuclease HI (EC 3.1.26.4)	Ribonuclease H (Escherichia virus EPS7)	3e-115	100	100	Ribonuclease H (Salmonella virus Stitch)	5e-114	100	99
	111	72441	73412	3	+	972	DNA ligase, phage-associated	NAD-dependent DNA ligase subunit A (Escherichia virus EPS7)	0	100	100	DNA ligase, A subunit (Salmonella phage S113)	0	100	99			111	68983	69762	1	+	780	DNA ligase, phage-associated	NAD-dependent DNA ligase, subunit B (Salmonella phage LVR16A)	0	100	99	DNA ligase (Salmonella phage SH9)	0	100	99			111	76919	76650	-2	-	270	Phage protein	Hypothetical protein AGC_0102 (Escherichia virus EPS7)	6e-57	100	100	Hypothetical protein P1301_0091 (Bacteriophage T5-like chee130_1)	2e-56	100	99
	112	73615	74394	1	+	780	DNA ligase, phage-associated	DNA ligase, B subunit (Salmonella phage S113)	0	100	100	NAD-dependent DNA ligase, subunit B (Salmonella phage LVR16A)	0	100	99			112	69755	70522	2	+	768	Phage protein	D5 protein (Escherichia virus EPS7)	0	100	100	Putative transcription factor (Escherichia phage vB_EcoS_FFH1)	0	100	99			112	77500	76922	-1	-	579	Phage protein	Hypothetical protein P1301_0092 (Bacteriophage T5-like chee130_1)	5e-139	100	100	Hypothetical protein AGC_0103 (Escherichia virus EPS7)	7e-139	100	99
	113	74387	75154	2	+	768	Phage protein	D5 protein (Escherichia virus EPS7)	0	100	100	Hypothetical protein (Salmonella phage S147)	0	100	99			113	70869	72077	3	+	1209	Phage protein	Putative replicative DNA helicase (Salmonelal phage 100268_sal2)	0	100	100	Putative replicative DNA helicase (Escherichia virus EPS7)	0	100	100			113	78810	77956	-3	-	855	Thymidylate synthase (EC 2.1.1.45)	Thymidylate synthase (Salmonella phage 100268_sal2)	0	100	99	Thymidylate synthase (Bacteriophage T5-like chee130_1)	0	100	99
	114	75501	76709	3	+	1209	Phage protein	Hypothetical protein (Salmonella phage S113)	0	100	99	Putative replicative DNA helicase (Escherichia virus EPS7)	0	100	99			114	72074	72964	2	+	891	DNA primase (EC 2.7.7.-) / DNA helicase (EC 3.6.1.-), phage-associated	DNA primase (Salmonella virus Stitch)	0	100	100	Putative DNA replication primase (Escherichia virus EPS7)	0	100	99			114	79337	78810	-2	-	528	Dihydrofolate reductase, phage-associated	Dihydrofolate reductase (Bacteriophage T5-like chee130_1)	2e-125	100	100	Putative dihydrofolate reductase (Salmonella phage BSP22A)	2e-116	100	92
	115	76706	77596	2	+	891	DNA primase (EC 2.7.7.-) / DNA helicase (EC 3.6.1.-), phage-associated	DNA primase (Salmonella virus Stitch)	0	100	100	DNA primase/helicase (Salmonella phage S147)	0	100	99			115	73027	75594	1	+	2568	DNA polymerase I (EC 2.7.7.7), phage-associated	DNA polyermase (Salmonella phage LVR16A)	0	100	99	DNA polymerase I (Salmonella phage SH9)	0	100	99			115	80482	79337	-1	-	1146	Ribonucleotide reductase of class Ia (aerobic), beta subunit (EC 1.17.4.1)	Putative aerobic ribonucleoside diphosphate reductase small subunit (Salmonella phage BSP22A)	0	100	100	Ribonucleotide reductase of class Ia (aerobic) beta subunit (Salmonella phage 100268_sal2)	0	100	97
	116	77659	80226	1	+	2568	DNA polymerase I (EC 2.7.7.7), phage-associated	DNA polymerase I (Bacteriophage T5-like chee130_1)	0	100	99	DNA polymerase I (Salmonella phage S147)	0	100	99			116	76081	77427	1	+	1347	DNA helicase, phage-associated	DNA helicase (Bacteriophage T5-like chee130_1)	0	100	99	DNA helicase (Salmonella phage SH9)	0	99	99			116	81004	80486	-1	-	519	Phage-associated homing endonuclease	Hypothetical protein (Salmonella phage SH9)	1e-123	100	99	Hypothetical protein (Salmonella phage SP1a)	1e-30	97	44
	117	80713	82065	1	+	1353	DNA helicase, phage-associated	Helicase (Salmonella virus Stitch)	0	100	99	DNA helicase (Salmonella phage S126)	0	100	99			117	77429	77959	2	+	531	Phage-associated homing endonuclease	Homing endonuclease (Bacteriophage T5-like chee130_1)	6e-129	100	100	Hypothetical protein (Salmonella phage SP1a)	2e-64	93	58			117	83434	81104	-1	-	2331	Ribonucleotide reductase of class Ia (aerobic), alpha subunit (EC 1.17.4.1)	Ribonucleoside diphosphate reductase alpha subunit (Salmonella phage LVR16A)	0	100	99	Ribonucleotide reductase of class Ia (aerobic) alpha subunit (Salmonella phage 100268_sal2)	0	100	99
	118	82561	83334	1	+	774	Phage protein	Hypothetical protein (Salmonella phage 100268_sal2)	0	100	99	D11 protein (Salmonella phage BSP22A)	0	100	99			118	78480	79253	3	+	774	Phage protein	Hypothetical protein P1301_0126 (Bacteriophage T5-like chee130_1)	0	100	99	Hypothetical protein CPT_Stitch 132 (Salmonella virus Stitch)	0	100	99			118	83798	83556	-2	-	243	Phage protein	Hypothetical protein OSY_046 (Escherichia phage OSYSP)	1e-45	100	89	Hypothetical protein SSP1_132 (Shigella phage SSP1)	1e-44	100	88
	119	83374	84351	1	+	978	Phage-associated recombinase	Putative recombination endonuclease subunit D12 (Escherichia virus EPS7)	0	100	99	Recominitonal nuclease (Salmonella phage S124)	0	100	99			119	79293	80270	3	+	978	Phage-associated recombinase	Putative recombination endonuclease subunit D12 (Escherichia virus EPS7)	0	100	100	Putative recombination endonuclease subunit D12 (Salmonella phage BSP22A)	0	100	99			119	84552	83800	-3	-	753	Phosphate starvation-inducible protein PhoH, predicted ATPase	Phosphate starvation inducible protein (Salmonella virus Stitch)	0	100	100	Phosphate starvation-inducible protein (Salmonella phage LVR16A)	0	100	99
	120	84332	86170	2	+	1839	Phage recombination related exonuclease (EC 3.1.11.-)	Recombination-related endonuclease (Salmonella phage S113)	0	100	100	Nuclease (Salmonella phage 100268_sal2)	0	100	99			120	80293	82089	1	+	1797	Phage recombination related exonuclease (EC 3.1.11.-)	Nuclease (Salmonella phage 100268_sal2)	0	100	99	Hypothetical protein (Salmonella phage 118970_sal2)	0	100	99			120	84884	84741	-2	-	144	hypothetical protein	HNH endonuclease (Shigella phage SSP1)	3e-25	100	98	Putative HNH endonuclease family protein (Escherichia phage phiLLS)	4e-25	100	98
	121	86174	86656	2	+	483	hypothetical protein	D14 protein (Escherichia virus T5)	7e-116	100	100	D14 protein (Escherichia phage vB_EcoS_FFH1)	1e-115	100	99			121	82093	82575	1	+	483	hypothetical protein	D14 protein (Escherichia virus T5)	6e-116	100	100	D14 protein (Escherichia phage vB_EcoS_FFH1)	1e-115	100	99			121	85426	87300	1	+	1875	Ribonucleotide reductase of class III (anaerobic), large subunit (EC 1.17.4.2)	Anaerobic ribonucleoside-triphosphate reductase (Salmonella phage BSP22A)	0	100	99	Anaerobic ribonucleoside-triphosphate reductase (Salmonella virus Stitch)	0	100	99
	122	86656	87531	1	+	876	Phage ribonuclease H (EC 3.1.26.4)	Ribonuclease H (Bacteriophage T5-like chee130_1)	0	100	100	Flap endonuclease (Escherichia virus EPS7)	0	100	99			122	82575	83450	3	+	876	Phage ribonuclease H (EC 3.1.26.4)	Flap endonuclease (Escherichia virus EPS7)	0	100	100	Ribonuclease H (Bacteriophaeg T5-like chee130_1)	0	100	99			122	87400	87759	1	+	360	Phage protein	Hypothetical protein SLUR09_00103 (Escherichia phage slur09)	6e-43	100	59	Hypothetical protein T5.100 (Escherichia virus T5)	2e-40	100	55
	123	87528	87974	3	+	447	Deoxyuridine 5&#39;-triphosphate nucleotidohydrolase (EC 3.6.1.23)	deoxyuridine 5'-triphosphate nucleotidohydrolase (Salmonella phage S113)	1e-105	100	100	deoxyuridine 5'-triphosphate nucleotidohydrolase (Salmonella phage S114)	3e-104	100	99			123	83447	83893	2	+	447	Deoxyuridine 5&#39;-triphosphate nucleotidohydrolase (EC 3.6.1.23)	Putative deoxyUTP pyrophosphatase (Escherichia virus EPS7)	1e-105	100	99	Deoxyuridine 5'-triphosphat nucleotidohydrolase (Shigella phage SHSML-45)	4e-105	100	99			123	87769	87972	1	+	204	Phage protein	Hypothetical protein P132_0100 (Bacteriophage T5-like saus132)	9e-38	100	96	Hypothetical protein CPT_Stitch 107 (Salmonella virus Stitch)	3e-37	100	94
	124	88079	88213	2	+	135	hypothetical protein	Hypothetical protein (Salmonella phage S113)	5e-24	100	100	Hypothetical protein (Salmonella phage S132)	8e-21	100	89			124	83871	84128	3	+	258	Phage protein	D14 protein (Salmonella phage SP3)	3e-35	100	67	Hypothetical protein CPT Stitch 138 (Salmonella virus Stitch)	7e-30	98	62			124	87941	88186	2	+	246	hypothetical protein	Hypothetical protein P1301_0104 (Bacteriophage T5-like chee130_1)	1e-47	100	91	Hypothetical protein SLUR09_00101 (Escherichia phage slur09)	6e-31	100	70
	125	88885	88613	-1	-	273	hypothetical protein	Hypothetical protein (Salmonella phage S147)	5e-52	100	100	Hypothetical protein (Salmonella phage S113)	2e-51	100	99			125	87345	84394	-3	-	2952	Phage tail fibers	Tail fiber protein (Salmonella phage Shivani)	0	100	89	Putative tail protein (Salmonella phage BSP22A)	0	100	90			125	88179	89030	3	+	852	NAD-dependent protein deacetylase of SIR2 family	Sir2-like protein (Salmonella phage 100268_sal2)	0	100	96	Sir2-like protein (Salmonella virus Stitch)	0	99	96
	126	91365	89098	-3	-	2268	Phage tail fibers	L-shaped tail fiber (Salmonella phage S147)	0	100	99	Lateral tail fiber (Salmonella phage S113)	0	100	99			126	87767	87345	-2	-	423	Phage protein	Putative phage tail protein (Escherichia virus EPS7)	6e-97	100	99	Hypothetical protein P1301_0134 (Bacteriophage T5-like chee130_1)	5e-95	100	96			126	89163	89348	3	+	186	Phage protein	Hypothetical protein APCEc03_123 (Escherichia phage APCEc03)	3e-34	100	100	Hypothetical protein (Escherichia virus AKFV33)	4e-34	100	98
	127	91787	91365	-2	-	423	Phage protein	Lateral fiber collar protein (Salmonella phage S113)	4e-96	100	99	Hypothetical protein (Salmonella phage S126)	1e-93	100	96			127	89830	87773	-1	-	2058	Phage tail fibers	Tail protein Pb4 (Salmonella phage BSP22A)	0	100	99	Tail fibers protein (Salmonella phage SH9)	0	100	99			127	89380	89841	1	+	462	Phage protein	Hypothetical protein CPT_Stitch 112 (Salmonella virus Stitch)	1e-108	100	98	Hypothetical protein (Salmonella phage 100268_sal2)	1e-108	100	98
	128	93850	91793	-1	-	2058	Phage tail fibers	Tail protein (Salmonella virus Stitch)	0	100	99	Hypothetical protein (Salmonella phage S113)	0	100	99			128	92680	89831	-1	-	2850	Phage tail length tape-measure protein	Tail length tape-measure protein (Bacteriophage T5-like chee130_1)	0	100	99	Tail protein Pb3 (Escherichia virus EPS7)	0	100	99			128	89844	90272	3	+	429	Phage protein	Hypothetical protein AGC_0121 (Escherichia virus EPS7)	2e-97	100	97	Hypothetical protein BSP22A_0123 (Salmonella phage BSP22A)	1e-96	100	96
	129	96700	93851	-1	-	2850	Phage tail length tape-measure protein	Tail protein (Salmonella phage LVR16A)	0	100	99	Tail protein Pb3 (Salmonella phage BSP22A)	0	100	99			129	93291	92677	-3	-	615	Phage protein	Hypothetical protein AGC_0150 (Escherichia virus EPS7)	7e-146	100	100	Tail protein (Salmonella virus Stitch)	3e-145	100	99			129	90423	90677	3	+	255	Phage protein	Hypothetical protein AGC_0122 (Escherichia virus EPS7)	9e-53	100	99	Hypothetical protein (Salmonella phage 100268_sal2)	3e-52	100	98
	130	97311	96697	-3	-	615	Phage protein	Hypothetical protein AGC_0150 (Escherichia virus EPS7)	7e-146	100	100	Hypothetical protein (Salmonella phage S132)	3e-145	100	99			130	97080	93400	-3	-	3681	Phage tail length tape-measure protein	Tail length tape-measure protein (Bacteriophage T5-like chee130_1)	0	100	91	Pore-forming tail tip protein (Salmonella phage BSP22A)	0	100	90			130	91294	94083	1	+	2790	Replication protein, phage-associated	Putative replication origin binding protein (Escherichia virus EPS7)	0	100	100	Replication origin binding protein (Salmonella virus Sttich)	0	100	99
	131	101100	97420	-3	-	3681	Phage tail length tape-measure protein	Tail length tape-measure protein (Salmonella phage S132)	0	100	99	Tail length tape-measure protein (Salmonella phage S116)	0	100	98			131	97510	97163	-1	-	348	Phage protein	Hypothetical protein P1301_0139 (Bacteriophage T5-like chee130_1)	7e-79	100	100	Hypothetical protein (Salmonella phage LVR16A)	5e-77	100	98			131	94369	95073	1	+	705	Phage protein	D2 protein (Escherichia virus EPS7)	2e-171	100	100	Hypothetical protein P1301_0112 (Bacteriophage T5-like chee130_1)	1e-170	100	99
	132	101529	101182	-3	-	348	Phage protein	Hypothetical protein (Salmonella phage LVR16A)	9e-79	100	100	Hypothetical protein CPT_Stitch146 (Salmonella virus Stitch)	2e-78	100	100			132	97997	97593	-2	-	405	Phage protein	Hypothetical protein AGC_0154 (Escherichia virus EPS7)	2e-94	100	100	Hypothetical protein CPT Stitch 147 (Salmonella virus Stitch)	8e-94	99	100			132	95066	95299	2	+	234	Phage protein	Hypothetical protein BSP22A_0128 (Salmonella phage BSP22A)	6e-48	100	100	Hypothetical protein (Salmonella phage SH9)	4e-25	100	68
	133	102016	101612	-1	-	405	Phage protein	Hypothetical protein AGC_0154 (Escherichia virus EPS7)	2e-94	100	100	Hypothetical protein CPT_Stitch147 (Salmonella virus Stitch)	9e-94	99	100			133	98893	97994	-1	-	900	Phage tail fibers	Tail fibers protein (Bacteriophage T5-like chee130_1)	0	100	99	Minor tail protein (Salmonella virus Stitch)	0	100	99			133	95407	95817	1	+	411	Phage protein	D3 protein (Escherichia virus EPS7)	8e-94	100	99	D3 protein (Salmonella phage 100268_sal2)	1e-93	100	99
	134	102912	102013	-3	-	900	Phage tail fibers	Minor tail protein (Salmonella virus Stitch)	0	100	100	Minor tail protein (Salmonella phage BSP22A)	0	100	99			134	100307	98898	-2	-	1410	Phage major tail protein	Major tail protein (Escherichia virus EPS7)	0	100	99	Major tail protein (Salmonella virus Stitch)	0	100	99			134	95854	96150	1	+	297	Phage protein	Hypothetical protein CPT_Stitch 120 (Salmonella virus Stitch)	4e-66	100	100	Hypothetical protein AGC_0128 (Escherichia virus EPS7)	2e-65	100	99
	135	104326	102917	-1	-	1410	Phage major tail protein	Major tail protein (Escherichia virus EPS7)	0	100	100	Major tail protein (Salmonella phage S113)	0	100	99			135	100594	100737	1	+	144	hypothetical protein	Hypothetical protein P1301_0143 (Bacteriophage T5-like chee130_1)	6e-26	100	98	Zinc fingerMYM-type protein 1 (Orchesella cincta)	2.6	97	33			135	96597	97568	3	+	972	DNA ligase, phage-associated	NAD-dependent DNA ligase subunit A( Escherichia virus EPS7)	0	100	99	DNA ligase (Salmonella phage SH9)	0	100	99
	136	104613	104756	3	+	144	hypothetical protein	Hypothetical protein P1301_0143 (Bacteriophage T5-like chee130_1)	5e-24	100	96	No 2nd hit						136	101590	100823	-1	-	768	Phage protein	Hypothetical protein CPT_Stitch 151 (Salmonella virus Stitch)	0	100	100	Hypothetical protein P1301_0144 (Bacteriophage T5-like chee130_1)	0	100	99			136	97771	98550	1	+	780	DNA ligase, phage-associated	DNA ligase (Salmonella phage SH9)	0	100	100	DNA ligase (Bacteriophage T5-like chee130_1)	0	100	99
	137	105609	104842	-3	-	768	Phage protein	Hypothetical protein CPT_Stitch151 (Salmonella virus Stitch)	0	100	99	Hypothetical protein P1301_0144 (Bacteriophage T5-like chee130_1)	0	100	99			137	102102	101590	-3	-	513	Phage protein	Hypothetical protein P1301_0145 (Bacteriophage T5-like chee130_1)	3e-122	100	98	Hypothetical protein CPT Stitch 152 (Salmonella virus Stitch)	5e-120	100	96			137	98543	99310	2	+	768	Phage protein	Hypothetical protein P1301_0120 (Bacteriophage T5-like chee130_1)	0	100	100	D5 protein (Escherichia virus EPS7)	1e-180	100	99
	138	106121	105609	-2	-	513	Phage protein	Hypothetical protein CPT_Stitch152 (Salmonella virus Stitch)	3e-124	100	100	Hypothetical protein (Salmonella phage S147)	1e-122	100	99			138	103538	102162	-2	-	1377	Phage major capsid protein	Major capsid protein (Bacteriophage T5-like chee130_1)	0	100	99	Major capsid protein (Salmonella phage 100268_sal2)	0	100	99			138	99657	100865	3	+	1209	Phage protein	DNA helicase (Salmonella virus Stitch)	0	100	100	Putative replicative DNA helicase (Salmonella phage 100268_sal2)	0	100	99
	139	107557	106181	-1	-	1377	Phage major capsid protein	Major capsid protein (Salmonella phage 100268_sal2)	0	100	100	Major capsid protein (Salmonella phage S114)	0	100	99			139	104188	103556	-1	-	633	Phage capsid and scaffold	Probable prohead protease (Escherichia virus EPS7)	9e-154	100	99	Putative prohead protease (Salmonella virus SPC35)	1e-153	100	99			139	100862	101752	2	+	891	DNA primase (EC 2.7.7.-) / DNA helicase (EC 3.6.1.-), phage-associated	DNA primase (Salmonella virus Stitch)	0	100	99	Putative DNA replication primase (Escherichia virus EPS7)	0	100	99
	140	108207	107575	-3	-	633	Phage capsid and scaffold	Probable prohead protease (Escherichia virus EPS7)	2e-154	100	100	Capsid and scaffold protein (Salmonella phage S147)	4e-154	100	99			140	104674	104192	-1	-	483	Phage neck whiskers	Neck whiskers protein (Bacteriophage T5-like chee130_1)	4e-111	100	99	Neck whiskers protein (Salmonella phage 100268_sal2)	5e-108	98	99			140	101815	104382	1	+	2568	DNA polymerase I (EC 2.7.7.7), phage-associated	DNA polymerase I (Bacteriophage T5-like chee130_1)	0	100	100	DNA polymerase I (Shigella phage SHSML-45)	0	100	99
	141	108693	108211	-3	-	483	Phage neck whiskers	Neck whiskers protein (Salmonella phage 100268_sal2)	7e-112	100	100	Putative tail protein (Salmonella phage BSP22A)	4e-111	100	99			141	105888	104671	-3	-	1218	Phage portal (connector) protein	Portal protein (Escherichia virus EPS7)	0	100	100	Portal protein (Salmonella phage LVR16A)	0	100	99			141	104869	106221	1	+	1353	DNA helicase, phage-associated	Helicase (Salmonella virus Stitch)	0	100	99	Putative ATP-dependent helicase (Escherichia virus EPS7)	0	100	99
	142	109907	108690	-2	-	1218	Phage portal (connector) protein	Portal protein (Escherichia virus EPS7)	0	100	99	Portal (connector) protein (Salmonella phage S113)	0	100	99			142	106028	105888	-2	-	141	Phage protein	Hypothetical protein P1301_0150 (Bacteriophage T5-like chee130_1)	3e-24	100	100	Hypothetical protein AGC_0164 (Escherichia virus EPS7)	6e-24	100	98			142	106717	107490	1	+	774	Phage protein	Hypothetical protein P1301_0126 (Bacteriophage T5-like chee130_1)	0	100	99	Hypothetical protein CPT_Stitch 132 (Salmonella virus Stitch)	0	100	99
	143	110047	109907	-1	-	141	Phage protein	Hypothetical protein P1301_0150 (Bacteriophage T5-like chee130_1)	4e-24	100	100	Hypothetical protein AGC_0164 (Escherichia virus EPS7)	7e-24	100	98			143	107756	106440	-2	-	1317	Phage terminase, large subunit	Terminase, large subunit (Bacteriophage T5-like chee130_1)	0	100	99	Terminase large subunit (Salmonella virus Stitch)	0	100	99			143	107530	108507	1	+	978	Phage-associated recombinase	Putative recombination endonuclease subunit (Salmonella phage LVR16A)	0	100	99	Putative recombination endonuclease subunit D12 (Escherichia virus EPS7)	0	100	99
	144	111775	110459	-1	-	1317	Phage terminase, large subunit	Terminase large subunit (Salmonella virus Stitch)	0	100	99	Terminase large subunit (Salmonella phage S113)	0	100	99			144	108238	107756	-1	-	483	Phage protein	Hypothetical protein AGC_0166 (Escherichia virus EPS7)	3e-113	100	100	Hypothetical protein (Salmonella phage 100268_sal2)	5e-113	100	99			144	108530	110326	2	+	1797	Phage recombination-related endonuclease Gp46	Exonuclease (Salmonella phage LVR16A)	0	100	99	Nuclease (Salmonella phage Shivani)	0	100	99
	145	112257	111775	-3	-	483	Phage protein	Hypothetical protein AGC_0166 (Escherichia virus EPS7)	5e-113	100	99	Hypothetical protein (Salmonella phage 100268_sal2)	9e-113	100	99			145	110030	108249	-2	-	1782	Phage-associated receptor-binding protein	Receptor-binding protein (Bacteriophage T5-like chee130_1)	0	100	99	Receptor-binding protein (Salmonella virus Stitch)	0	100	98			145	110330	110812	2	+	483	hypothetical protein	D14 protein (Escherichia virus T5)	6e-116	100	100	D14 protein (Escherichia phage vB_EcoS_FFH1)	1e-115	100	99
	146	114049	112268	-1	-	1782	Phage-associated receptor-binding protein	Receptor-binding protein (Bacteriophage T5-like chee130_1)	0	100	99	Receptor binding protein (Salmonella phage S147)	0	100	98			146	110114	110380	2	+	267	Phage protein	Receptor-blocking protein (Salmonella virus Stitch)	1e-58	100	99	Receptor-binding protein (Escherichia virus EPS7)	7e-56	100	97			146	110812	111687	1	+	876	Phage ribonuclease H (EC 3.1.26.4)	Flap endonuclease (Escherichia virus EPS7)	0	100	99	Ribonuclease H (Bacteriophage T5-like chee130_1)	0	100	99
	147	114133	114399	1	+	267	Phage protein	Hypothetical protein (Salmonella phage S113)	3e-58	100	99	Receptor-blocking protein (Salmonella virus Stitch)	9e-58	100	98			147	112091	111357	-2	-	735	degrades 5&#39;-deoxyribonucleotides to their corresponding deoxyribonucleosides	Deoxynucleoside-5'-monophosphatase (Bacteriophage T5-like chee130_1)	0	100	100	Deoxynucleoside-5'-monophosphatase (Bacteriophage T5-like saus132)	0	100	99			147	111684	112130	3	+	447	Deoxyuridine 5&#39;-triphosphate nucleotidohydrolase (EC 3.6.1.23)	dUTPase (Salmonella phage Shivani)	4e-106	100	99	deoxyuridine 5'-triphosphate nucleotidohydrolase (Shigella phage SHSML-45)	1e-105	100	99
																		148	112571	112179	-2	-	393	Phage protein	Hypothetical protein AGC_0002 (Escherichia virus EPS7)	2e-91	100	100	Hypothetical protein (Salmonella phage 100268_sal2)	1e-88	98	98			148	112093	112263	1	+	171	hypothetical protein	Hypothetical protein CPT_Shivani 125 (Salmonella phage Shivani)	2e-12	58	91	D14 protein (Salmonella phage SP3)	6e-09	91	55
CLUSTER 8
SE16	ORF	Start	Stop	Frame	Strand	Length (bp)	Function (RAST)	Function (NCBI BLASTp)	E-value	% coverage	% identity	Function (NCBI BLASTp)	E-value	% coverage	% identity		SF11	ORF	Start	Stop	Frame	Strand	Length (bp)	Function (RAST)	1st Function (NCBI BLASTp)	Best e-value	% query cover	% identity	2nd Function (NCBI BLASTp)	Best e-value	% query cover	% identity		SE10	ORF	Start	Stop	Frame	Strand	Length (bp)	Function (RAST)	Function (NCBI BLASTp)	E-value	% coverage	% identity	Function (NCBI BLASTp)	E-value	% coverage	% identity
	1	1044	112	-3	-	933	Polymyxin resistance protein ArnC, glycosyl transferase (EC 2.4.-.-)	O-antigen conversion rotein B (Enterobacteria phage UAB_Phi20)	0	100	100	Glycosyltransferase (Salmonella enterica)	0	100	100			1	753	187	-3	-	567	generated by GeneMarkS	DUF551 domain-containing protein (S. enterica)	3e-137	100	100	DUF551 domain-containing protein (S. enterica)	2e-86	100	71			1	58	414	1	+	357	Orf80	Uncharacterized 9.0 kDa protein in gp15-gp3 intergenic region ORF80 [Salmonella enterica subsp. enterica serovar Weltevreden str. 2007-60-3289-1]	2e-79	100	100	Hypothetical protein SE1_gp48 [Salmonella phage SE1 (in:P22virus)]	1e-78	99	100
	2	1143	1394	3	+	252	hypothetical protein	Hypothetical protein SP25_68 (Salmonella phage 25)	1e-54	100	100	No 2nd hit						2	961	764	-1	-	198	hypothetical protein	Hypothetical protein ECAGIv1_0097 (E. coli)	2e-41	100	98	MULTISPECIES: Hypothetical protein (Enterobacteriaceae)	4e-41	100	100			2	417	821	3	+	405	Phage tail fibers	Hypothetical protein (Salmonella enterica)	3e-91	100	100	Hypothetical protein (Salmonella enterica)	2e-90	100	99
	3	2915	1752	-2	-	1164	Mobile element protein	Phage integrase family protein (Salmonella enterica)	0	100	100	Phage integrase family protein (Salmonella enterica)	0	100	99			3	1472	963	-2	-	510	Phage EaA protein	ead/Ea22-like family protein (S. enterica)	2e-117	100	100	ead/Ea22-like family protein (E. coli)	1e-90	100	72			3	825	1313	3	+	489	Phage terminase, small subunit	Hypothetical protein (Salmonella enterica)	2e-117	100	100	Terminase small subunit (Salmonella phage 118970_sal4)	2e-117	100	99
	4	3495	3145	-3	-	351	Phage protein	Hypothetical protein (Salmonella enterica)	2e-78	100	100	Hypothetical protein (Salmonella enterica)	6e-78	100	99			4	1924	1469	-1	-	456	Phage eae protein	Hypothetical protein (S. enterica)	2e-105	100	100	Hypothetical proteion (E. coli)	1e-103	100	99			4	1291	2790	1	+	1500	Phage terminase, large subunit	Terminase (Salmonella enterica)	0	100	100	Terminase large subunit (Salmonella enterica)	0	100	99
	5	4018	3740	-1	-	279	hypothetical protein	hypothetical protein SEET0012_15720 [Salmonella enterica subsp. enterica serovar Tallahassee str. 0012]	1e-59	100	100	hypothetical protein SEEN1469_11588 [Salmonella enterica subsp. enterica serovar Newport str. MA_10EN1469]	2e-59	100	99			5	2091	1921	-3	-	171	Phage protein	DUF2737 family protein (S. enterica)	2e-32	100	100	Hypothetical protein CFSAN001083_24528, partial (S. enterica subsp. enterica serovar Cubana str. CFSAN001083)	9e-32	100	98			5	2790	4967	3	+	2178	Phage portal protein	Portal protein (Salmonella enterica)	0	100	100	Portal protein (Salmonella enterica)	0	100	99
	6	4649	4083	-2	-	567	generated by GeneMarkS	DUF551 domain-containing protein (Salmonella enterica)	3e-137	100	100	DUF551 domain-containing protein (Salmonella enterica)	2e-86	100	71			6	2395	2102	-1	-	294	FIG01047205: hypothetical protein	DUF2856 family protein (S. enterica)	6e-66	100	100	DUF2856 family protein (S. enterica)	5e-65	100	99			6	4981	5892	1	+	912	Phage capsid and scaffold	Scaffolding protein (Salmonella enterica)	0	100	100	Scaffold protein (Salmonella enterica)	0	100	99
	7	4857	4660	-3	-	198	hypothetical protein	Hypothetical protein ECAGlv1_0097 (Escherichia coli)	2e-41	100	98	Hypothetical protein (Enterobacteriaceae)	3e-41	100	100			7	2726	2442	-2	-	285	Phage anti-RecBCD 1	Sigma-70 family RNA polymerase sigma factor (S. enterica)	2e-63	100	100	Sigma-70 family RNA polymerase sigma factor (S. enterica)	2e-62	100	99			7	5892	7184	3	+	1293	Phage capsid protein	Coat protein (Salmonella enterica)	0	100	100	Coat protein (Salmonella enterica)	0	100	99
	8	5368	4859	-1	-	510	Phage EaA protein	ead/Ea22-like family protein (Salmonella enterica)	2e-117	100	100	ead/Ea22-like family protein (Escherichia coli)	1e-90	100	72			8	3433	2726	-1	-	708	Putative DNA-binding protein Erf	Recombinase (S. enterica)	5e-175	100	100	Hypothetical protein (S. enterica)	3e-174	100	99			8	7223	7432	2	+	210	FIG01045850: hypothetical protein	Hypothetical protein (Salmonella enterica)	6e-41	100	100	Hypothetical protein (Salmonella enterica)	9e-41	100	99
	9	5820	5365	-3	-	456	Phage eae protein	Hypothetical protein (Salmonella enterica)	2e-105	100	100	Hypothetical protein (Escherichia coli)	1e-103	100	99			9	3573	3430	-3	-	144	DNA recombinase, phage-associated	Predicted prophage protein (S. enterica subsp. enterica serovar Typhimurium str. D23580)	2e-25	100	100	Hypothetical protein (S. enterica)	3e-25	100	98			9	7416	7916	3	+	501	DNA stabilization, phage-associated	Head completion protein (Salmonella enterica)	4e-121	100	100	Packaged DNA stabilization protein p27 (Salmonella enterica)	2e-120	100	99
	10	5987	5817	-2	-	171	Phage protein	DUF2737 family protein (Salmonella enterica)	2e-32	100	100	hypothetical protein CFSAN001083_24528, partial [Salmonella enterica subsp. enterica serovar Cubana str. CFSAN001083]	9e-32	100	98			10	3751	3563	-1	-	189	FIG01045708: hypothetical protein	Hypothetical protein (S. enterica)	7e-39	100	100	Protein kil (S. enterica)	2e-38	100	98			10	7876	9294	1	+	1419	DNA stabilization, phage-associated	Packaged DNA stabilization protein gp10 (Salmonella enterica)	0	100	100	Hypothetical protein (Salmonella enterica)	0	100	99
	11	6291	5998	-3	-	294	FIG01047205: hypothetical protein	DUF2856 family protein (Salmonella enterica)	6e-56	100	100	DUF2856 family protein (Salmonella enterica)	5e-65	100	99			11	3884	3732	-2	-	153	Phage protein	Protease FtsH-inhibitory lysogeny factor CIII (S. enterica)	4e-30	100	100	Putative CIII protein (S. phage vB_SosS_Oslo)	8e-30	100	98			11	9298	9999	1	+	702	DNA stabilization, phage-associated	hypothetical protein (Salmonella enterica)	2e-166	100	100	RecName: Full=Tail needle protein gp26; AltName: Full=Head completion protein; AltName: Full=Packaged DNA stabilization protein; AltName: Full=Tail accessory factor gp26	4e-166	100	99
	12	6622	6338	-1	-	285	Phage anti-RecBCD 1	Sigma-70 family RNA polymerase sigma factor (Salmonella enterica)	2e-63	100	100	Sigma-70 family RNA polymerase sigma factor (Salmonella enterica)	2e-62	100	99			12	4208	4083	-2	-	126	hypothetical protein	Hypothetical protein epsilon34_gp40 (S. phage epsilon34)	6e-19	100	100	Hypothetical protein SEET4502_15100 (S. enterica subsp. enterica serovar Typhimurium str. 34502)	2e-18	100	98			12	9999	10454	3	+	456	Phage capsid and scaffold	DUF2824 family protein (Salmonella enterica)	3e-110	100	100	DUF2824 family protein (Salmonella enterica)	9e-110	100	99
	13	7329	6622	-3	-	708	Putative DNA-binding protein Erf	Recombinase (Salmonella enterica)	5e-175	100	100	Hypothetical protein (Salmonella enterica)	3e-174	100	99			13	4498	4208	-1	-	291	Phage protein	Hypothetical protein SEET4502_15105 (S. enterica subsp. enterica serovar Typhimurium str. 34502)	7e-63	100	100	Hypothetical protein (S. enterica)	2e-62	100	100			13	10457	11146	2	+	690	Phage DNA transfer protein	Hypothetical protein (Salmonella enterica)	7e-156	100	100	gp7 (Salmonella virus	2e-155	100	99
	14	7466	7326	-2	-	141	DNA recombinase, phage-associated	Predicted prophage protein [Salmonella enterica subsp. enterica serovar Typhimurium str. D23580]	3e-24	100	98	hypothetical protein SEEA0292_19183 [Salmonella enterica subsp. enterica serovar Agona str. 0292]	3e-23	100	93			14	4757	4530	-2	-	228	hypothetical protein	Hypothetical protein (S. enterica)	7e-48	100	100	Hypothetical protein (E. coli)	2e-46	100	97			14	11157	12572	3	+	1416	Phage DNA transfer protein	Injection protein (Salmonella enterica)	0	100	99	DNA transfer protein (Salmonella enterica)	0	100	99
	15	7647	7459	-3	-	189	FIG01045708: hypothetical protein	Hypothetical protein (Salmonella enterica)	7e-39	100	100	Protein kil (Salmonella enterica)	2e-38	100	98			15	5000	4800	-2	-	201	antirestriction protein	Restriction inhibitor protein ral (S. enterica)	8e-41	100	100	Antirestriction protein (S. enterica)	4e-40	100	98			15	12572	14401	2	+	1830	Phage DNA transfer protein	Hypothetical protein (Salmonella enterica)	0	100	100	DNA transfer protein (Salmonella enterica)	0	100	99
	16	7780	7628	-1	-	153	Phage protein	Protease FtsH-inhibitory lysogeny factor CIII (Salmonella enterica)	4e-30	100	100	Putative CIII protein (Salmonella phage vB_SosS_Oslo)	8e-30	100	98			16	5215	5793	1	+	579	superinfection exclusion	Superinfection exclusion protein B (S. enterica)	3e-140	100	100	Superinfection exclusion protein B, partial (S. enterica subsp. enterica serovar Heidelberg str. 41565)	6e-140	100	100			16	14918	14424	-2	-	495	Phage superinfection exclusion protein	Hypothetical protein (Salmonella enterica)	2e-112	100	100	SieA protein (Salmonella phage P22-pbi)	9e-112	100	99
	17	8104	7979	-1	-	126	hypothetical protein	Hypothetical protein epsilon34_gp40 (Salmonella phage epsilon34)	6e-19	100	100	Hypothetical protein SEET4502_15100 [Salmonella enterica subsp. enterica serovar Typhimurium str. 34502]	2e-18	100	98			17	6116	5814	-2	-	303	Phage antitermination protein N	Hypothetical protein (S. enterica)	2e-66	100	100	Hypothetical protein (S. enterica)	2e-65	100	99			17	14949	15314	3	+	366	generated by GeneMarkS; orf_3	Hypothetical protein (Enterobacteriaceae)	3e-86	100	100	Hypothetical protein (Escherichia coli)	9e-86	100	99
	18	8394	8104	-3	-	291	Phage protein	hypothetical protein SEET4502_15105 [Salmonella enterica subsp. enterica serovar Typhimurium str. 34502]	7e-63	100	100	Hypothetical protein (Salmonella enterica)	2e-62	100	100			18	7105	6470	-1	-	636	FIG017723: Putative cI prophage repressor protein	LexA family transcriptional regulator (S. enterica)	2e-155	100	100	Prophage repressor (S. virus P22)	8e-155	100	99			18	15507	15328	-3	-	180	Phage protein	Hypothetical protein (Salmonella phage_118970_sal4)	6e-34	100	100	Hypothetical protein (Salmonella enterica)	7e-34	100	100
	19	8653	8426	-1	-	228	hypothetical protein	Hypothetical protein (Salmonella enterica)	7e-48	100	100	Hypothetical protein (Escherichia coli)	2e-46	100	97			19	7201	7386	1	+	186	FIG00640419: hypothetical protein	Hypothetical protein (S. enterica)	2e-36	100	100	Hypothetical protein (S. enterica)	1e-35	100	98			19	15858	15607	-3	-	252	regulatory protein	Arc family DNA-binding protein (Salmonella enterica)	2e-54	100	100	Arc family DNA-binding protein (Escherichia coli)	1e-53	100	99
	20	8896	8696	-1	-	201	antirestriction protein	Restriction inhibitor protein ral (Salmonella enterica)	8e-41	100	100	Antirestriction protein (Salmonella enterica)	4e-40	100	98			20	7493	7771	2	+	279	cII	Transcriptional regulator (S. enterica)	2e-60	100	100	cII (S. enterica subsp. enterica serovar Thompson)	4e-60	100	99			20	15948	16109	3	+	162	Phage repressor	Repressor (Salmonella phage 103203_sal5)	1e-30	100	100	Repressor (Salmonella phage 118970_sal4)	1e-30	100	100
	21	9111	9689	3	+	579	superinfection exclusion	Superinfection exclusion protein B (Salmonella enterica)	3e-140	100	100	Superinfection exclusion protein B (Salmonella enterica subsp. enterica serovar Heidelberg str. 41565)	6e-140	100	100			21	7806	7952	3	+	147	Phage protein	DUF2740 domain-containing protein (S. enterica)	1e-25	100	100	DUF2740 domain-containing protein (S. enterica)	2e-25	100	100			21	16178	17080	2	+	903	putative antirepressor protein	Phage antirepressor Ant (Salmonella enterica)	0	100	100	Antirepressor (Enterobacteria phage UAB_Phi20)	0	100	99
	22	10012	9710	-1	-	303	Phage antitermination protein N	Hypothetical protein (Salmonella enterica)	2e-66	100	100	Hypothetical protein (Salmonella enterica)	2e-65	100	99			22	7945	8760	1	+	816	Origin specific replication initiation factor	DNA replication protein (S. enterica)	0	100	100	DNA replication protein gp18 (S. enterica)	0	100	99			22	17291	19294	2	+	2004	Phage tail spike protein	Tailspike protein (Salmonella enterica)	0	100	99	Endorhamnosidase (Salmonella enterica)	0	100	99
	23	11016	10366	-3	-	651	FIG017723: Putative cI prophage repressor protein	LexA family transcriptional regulator (Salmonella enterica)	1e-159	100	100	Helix-turn-helix domain-containing protein (Salmonella enterica)	4e-159	100	99			23	8757	10133	3	+	1377	Phage replicative DNA helicase (EC 3.6.1.-)	DNA helicase (S. enterica)	0	100	100	Replicative DNA helicase (S. enterica)	0	100	99			23	20495	19353	-2	-	1143	O-antigen conversion: translocase	O-antigen conversion protein C (Enterobacteria phage UAB_Phi20)	0	100	100	Hypothetical protein (Salmonella enterica)	0	100	100
	24	11097	11282	3	+	186	FIG00640419: hypothetical protein	Hypothetical protein (Salmonella enterica)	2e-36	100	100	Hypothetical protein (Salmonella enterica)	1e-35	100	98			24	10204	10401	1	+	198	hypothetical protein	Hypothetical protein SEE_01894 (S. enterica subsp. enterica serovar Typhimurium str. TN061786)	3e-41	100	100	Hypothetical protein SEEH2052_04828 (S. enterica subsp. enterica serovar Heidelberg str. 82-2052)	1e-40	100	98			24	21732	20800	-3	-	933	Polymyxin resistance protein ArnC, glycosyl transferase (EC 2.4.-.-)	O-antigen conversion protein B (Enterobacteria phage UAB_Phi20)	0	100	100	Glycosyltransferase (Salmonella enterica)	0	100	100
	25	11389	11667	1	+	279	cII	Transcriptional regulator (Salmonella enterica)	2e-60	100	100	cII (Salmonella enterica subsp. enterica serovar Thompson)	4e-60	100	99			25	10401	10661	3	+	261	FIG00642860: hypothetical protein	Hypothetical protein (S. enterica)	6e-55	100	99	Hypothetical protein ST64Tp32 (S. virus ST64T)	2e-54	100	98			25	21831	22082	3	+	252	hypothetical protein	Hypothetical protein SP25_68 (Salmonella phage 25)	1e-54	100	100	No 2nd hit
	26	11702	11848	2	+	147	Phage protein	DUF2740 domain-containing protein (Salmonella enterica)	1e-25	100	100	DUF2740 domain-containing protein (Salmonella enterica)	1e-25	100	100			26	10664	10960	2	+	297	Phage protein	Hypothetical protein (S. enterica)	2e-64	100	100	Hypothetical protein (S. enterica)	1e-62	100	97			26	23603	22440	-2	-	1164	Mobile element protein	Phage integrase family protein (Salmonella enterica)	0	100	100	Phage integrase family protein (Salmonella enterica)	0	100	99
	27	11841	12656	3	+	816	Origin specific replication initiation factor	DNA replication protein (Salmonella enterica)	0	100	100	DNA replication protein gp18 (Salmonella enterica)	0	100	99			27	10917	11363	3	+	447	Phage NinB DNA recombination	Recombination protein NinB (S. enterica)	2e-104	100	100	Recombination protein NinB (S. enterica)	2e-103	100	99			27	24183	23833	-3	-	351	Phage protein	Hypothetical protein (Salmonella enterica)	2e-78	100	100	Hypothetical protein (Salmonella enterica)	6e-78	100	99
	28	12653	14029	2	+	1377	Phage replicative DNA helicase (EC 3.6.1.-)	DNA helicase (Salmonella enterica)	0	100	100	Replicative DNA helicase (Salmonella enterica)	0	100	99			28	11360	12205	2	+	846	Phage NinC	Hypothetical protein (S. enterica)	0	100	100	Hypothetical proteion (E. coli)	0	100	99			28	24706	24428	-1	-	279	hypothetical protein	Hypothetical protein SEET0012_15720 [Salmonella enterica subsp. enterica serovar Tallahassee str. 0012]	1e-59	100	100	Hypothetical protein SEEN1469_11588 [Salmonella enterica subsp. enterica serovar Newport str. MA_10EN1469]	2e-59	100	99
	29	14100	14297	3	+	198	hypothetical protein	Hypothetical protein SEE_01894 [Salmonella enterica subsp. enterica serovar Typhimurium str. TN061786]	3e-41	100	100	Hypothetical protein SEEH2052_04828 [Salmonella enterica subsp. enterica serovar Heidelberg str. 82-2052]	1e-40	100	98			29	12381	12782	3	+	402	hypothetical protein	Hypothetical protein (S. enterica)	2e-95	100	100	Hypothetical protein (S. enterica)	5e-94	100	98			29	25337	24771	-2	-	567	generated by GeneMarkS	DUF551 domain-containing protein (Salmonella enterica)	3e-137	100	100	DUF551 domain-containing protein (Salmonella enterica)	2e-86	100	71
	30	14297	14557	2	+	261	FIG00642860: hypothetical protein	Hypothetical protein (Salmonella enterica)	6e-55	100	99	Hypothetical protein ST64Tp32 (Salmonella virus ST64T)	2e-54	100	98			30	12796	12978	1	+	183	Phage NinF	Protein ninF (S. enterica)	2e-36	100	100	Hypothetical protein (S. enterica)	1e-32	100	92			30	25545	25348	-3	-	198	hypothetical protein	Hypothetical protein ECAGlv1_0097 (Escherichia coli)	2e-41	100	98	Hypothetical protein (Enterobacteriaceae)	4e-41	100	100
	31	14560	14856	1	+	297	Phage protein	Hypothetical protein (Salmonella enterica)	2e-64	100	100	Hypothetical protein (Salmonella enterica)	1e-62	100	97			31	13124	13288	2	+	165	hypothetical protein	Hypothetical protein (S. enterica)	3e-34	100	100	Hypothetical protein (Cronobacter sakazakii)	9e-30	100	91			31	26041	25547	-1	-	495	Phage EaA protein	ead/Ea22-like family protein (Salmonella enterica)	2e-111	100	96	ead/Ea22-like family protein (Escherichia coli)	3e-106	100	93
	32	14813	15259	2	+	447	Phage NinB DNA recombination	Recombination protein NinB (Salmonella enterica)	2e-104	100	100	Recombination protein NinB (Salmonella enterica)	2e-103	100	99			32	13281	13886	3	+	606	Phage NinG rap recombination	Recombination protein NinG (S. enterica)	2e-146	100	100	Recombination protein NinG (S. enterica)	2e-144	100	98			32	26493	26038	-3	-	456	Phage eae protein	Hypothetical protein (Salmonella enterica)	2e-105	100	100	Hypothetical protein (Escherichia coli)	1e-103	100	99
	33	15256	16101	1	+	846	Phage NinC	Hypothetical protein (Salmonella enterica)	0	100	100	Hypothetical protein (Escherichia coli)	0	100	99			33	13883	14107	2	+	225	Phage NinY	Hypothetical protein (S. enterica)	2e-49	100	100	Hypothetical protein (S. enterica)	5e-49	100	99			33	26660	26490	-2	-	171	Phage protein	DUF2737 family protein (Salmonella enterica)	2e-32	100	100	Hypothetical protein CFSAN001083_24528, partial [Salmonella enterica subsp. enterica serovar Cubana str. CFSAN001083]	1e-31	100	98
	34	16098	16274	3	+	177	Phage NinE	NinE family protein (Enterobacteriaceae)	5e-35	100	100	NinE family protein (Escherichia)	5e-35	100	100			34	14104	14307	1	+	204	Phage NinH	Protein ninH (S. enterica)	4e-42	100	100	Protein ninH (S. enterica)	6e-42	100	99			34	26964	26671	-3	-	294	FIG01047205: hypothetical protein	DUF2856 family protein (Salmonella enterica)	6e-66	100	100	DUF2856 family protein (Salmonella enterica)	5e-65	100	99
	35	16277	16678	2	+	402	hypothetical protein	Hypothetical protein (Salmonella enterica)	2e-95	100	100	Hypothetical protein (Salmonella enterica)	5e-94	100	98			35	14288	14467	2	+	180	Phage Nin protein	Hypothetical protein (S. enterica)	3e-35	100	100	Hypothetical protein (S. enterica)	8e-35	100	98			35	27295	27011	-1	-	285	Phage anti-RecBCD 1	Sigma-70 family RNA polymerase sigma factor (Salmonella enterica)	2e-63	100	100	Sigma-70 family RNA polymerase sigma factor (Salmonella enterica)	2e-62	100	99
	36	16662	16874	3	+	213	Phage NinF	Protein ninF (Salmonella enterica)	4e-42	95	100	Hypothetical protein (Salmonella enterica)	2e-38	95	93			36	14464	14952	1	+	489	Phage antitermination protein Q	DUF1133 family protein (S. enterica)	1e-117	100	100	DUF1133 family protein (S. enterica)	3e-117	100	99			36	28002	27295	-3	-	708	Putative DNA-binding protein Erf	Recombinase (Salmonella enterica)	5e-175	100	100	Hypothetical protein (Salmonella enterica)	3e-174	100	99
	37	17020	17184	1	+	165	hypothetical protein	Hypothetical protein (Salmonella enterica)	3e-34	100	100	Hypothetical protein (Cronobacter sakazakii)	9e-30	100	91			37	15331	15657	1	+	327	Phage holin	Phage holin, lambda family (S. enterica)	8e-72	100	100	Phage holin, lambda family (S. enterica)	2e-71	100	99			37	28139	27999	-2	-	141	DNA recombinase, phage-associated	Predicted prophage protein [Salmonella enterica subsp. enterica serovar Typhimurium str. D23580]	3e-24	100	98	Hypothetical protein SEEA0292_19183 [Salmonella enterica subsp. enterica serovar Agona str. 0292]	3e-23	100	93
	38	17177	17782	2	+	606	Phage NinG rap recombination	Recombination protein NinG (Salmonella enterica)	2e-146	100	100	Recombination protein NinG (Salmonella enterica)	2e-144	100	98			38	15641	16078	2	+	438	Phage endolysin	Phage lysozyme (S. enterica subsp. enterica serovar Dublin str. UC16)	3e-102	100	100	Lysozyme (S. enterica)	4e-102	100	100			38	28320	28132	-3	-	189	FIG01045708: hypothetical protein	Hypothetical protein (Salmonella enterica)	7e-39	100	100	Protein kil (Salmonella enterica)	2e-38	100	98
	39	17779	18003	1	+	225	Phage NinY	Hypothetical protein (Salmonella enterica)	2e-49	100	100	Hypothetical protein (Salmonella enterica)	5e-49	100	99			39	16075	16545	1	+	471	Phage endopeptidase	Lysis protein (S. enterica)	1e-110	100	100	Lysis protein (S. enterica)	5e-110	100	99			39	28453	28301	-1	-	153	Phage protein	Protease FtsH-inhibitory lysogeny factor CIII (Salmonella enterica)	4e-30	100	100	Putative CIII protein (Salmonella phage vB_SosS_Oslo)	8e-30	100	98
	40	18000	18203	3	+	204	Phage NinH	Protein ninH (Salmonella enterica)	4e-42	100	100	Protein ninH (Salmonella enterica)	6e-42	100	99			40	16703	16578	-2	-	126	hypothetical protein	Hypothetical protein SPN3UB_0070 (S. phage SPN3UB)	1e-21	100	100	Hypothetical protein (E. coli)	4e-20	100	98			40	28777	28652	-1	-	126	hypothetical protein	Hypothetical protein epsilon34_gp40 [Salmonella phage epsilon34]	6e-19	100	100	Hypothetical protein SEET4502_15100 [Salmonella enterica subsp. enterica serovar Typhimurium str. 34502]	2e-18	100	98
	41	18178	18363	1	+	186	Phage Nin protein	Hypothetical protein (Salmonella enterica)	3e-35	96	100	Hypothetical protein (Salmonella enterica)	8e-35	96	98			41	16758	17279	3	+	522	FIG00641140: hypothetical protein	DNA-binding protein (S. enterica)	2e-126	100	100	MULTISPECIES: DNA-binding protein (Enterobacteriaceae)	1e-125	100	99			41	29067	28777	-3	-	291	Phage protein	Hypothetical protein SEET4502_15105 [Salmonella enterica subsp. enterica serovar Typhimurium str. 34502]	7e-63	100	100	Hypothetical protein (Salmonella enterica)	2e-62	100	100
	42	18360	18848	3	+	489	Phage antitermination protein Q	DUF1133 family protein (Salmonella enterica)	1e-117	100	100	DUF1133 family protein (Salmonella enterica)	3e-117	100	99			42	17489	17845	2	+	357	Orf80	Uncharacterized 9.0 kDa protein in gp15-gp3 intergenic region ORF80 (S. enterica subsp. enterica serovar Weltevreden str. 2007-60-3289-1)	2e-79	100	100	Hypothetical protein SE1_gp48 (S. phage SE1 (in:P22virus))	1e-78	99	100			42	29341	29099	-1	-	243	hypothetical protein	Hypothetical protein (Salmonella enterica)	2e-51	100	100	Hypothetical protein (Escherichia albertii)	7e-50	100	98
	43	19227	19553	3	+	327	Phage holin	Phage holin, lambda family (Salmonella enterica)	8e-72	100	100	Phage holin, lambda family (Salmonella enterica)	2e-71	100	99			43	17848	18252	1	+	405	Phage tail fibers	Hypothetical protein (S. enterica)	3e-91	100	100	Hypothetical protein (S. enterica)	2e-90	100	99			43	29569	29369	-1	-	201	antirestriction protein	Restriction inhibitory protein ral (Salmonella enterica)	8e-41	100	100	Antirestriction protein (Salmonella enterica)	4e-40	100	98
	44	19537	19974	1	+	438	Phage endolysin	Phage lysozyme (Salmonella enterica subsp. enterica serovar Dublin str. UC16)	3e-102	100	100	Lysozyme (Salmonella enterica)	3e-102	100	100			44	18256	18744	1	+	489	Phage terminase, small subunit	Hypothetical protein (S. enterica)	2e-117	100	100	Terminase small subunit (S. phage 1189070 sal4)	2e-117	100	99			44	29784	30362	3	+	579	superinfection exclusion	Superinfection exclusion protein B (Salmonella enterica)	4e-140	100	100	Superinfection exclusion protein B, partial [Salmonella enterica subsp. enterica serovar Heidelberg str. 41565]	6e-140	100	100
	45	19971	20441	3	+	471	Phage endopeptidase	Lysis protein (Salmonella enterica)	1e-110	100	100	Lysis protein (Salmonella enterica)	5e-110	100	99			45	18722	20221	2	+	1500	Phage terminase, large subunit	Terminase (S. enterica)	0	100	100	Terminase large subunit (S. enterica)	0	100	99			45	30685	30383	-1	-	303	Phage antitermination protein N	Hypothetical protein (Salmonella enterica)	2e-66	100	100	Hypothetical protein (Salmonella enterica)	3e-65	100	99
	46	20599	20474	-1	-	126	hypothetical protein	Hypothetical protein SPN3UB_0070 (Salmonella phage SPN3UB)	1e-21	100	100	Hypothetical protein (Escherichia coli)	4e-20	100	98			46	20221	22398	1	+	2178	Phage portal protein	Portal protein (S. enterica)	0	100	100	Portal protein (S. enterica)	0	100	99			46	31689	31039	-3	-	651	FIG017723: Putative cI prophage repressor protein	LexA family transcriptional regulator (Salmonella enterica)	1e-159	100	100	Helix-turn-helix domain-containing protein (Salmonella enterica)	4e-159	100	99
	47	20654	21175	2	+	522	FIG00641140: hypothetical protein	DNA-binding protein (Salmonella enterica)	2e-126	100	100	DNA-binding protein (Enterobacteriaceae)	1e-125	100	99			47	22412	23323	2	+	912	Phage capsid and scaffold	Scaffolding protein (S. enterica)	0	100	100	Scaffold protein (S. enterica)	0	100	99			47	31770	31955	3	+	186	FIG00640419: hypothetical protein	Hypothetical protein (Salmonella enterica)	2e-36	100	100	Hypothetical protein (Salmonella enterica)	1e-35	100	98
	48	21385	21741	1	+	357	Orf80	Uncharacterized 9.0 kDa protein in gp15-gp3 intergenic region ORF80 [Salmonella enterica subsp. enterica serovar Weltevreden str. 2007-60-3289-1]	2e-79	100	100	Hypothetical protein SE1_gp48 [Salmonella phage SE1 (in:P22virus)]	1e-78	99	100			48	23323	24615	1	+	1293	Phage capsid protein	Coat protein (S. enterica)	0	100	100	Coat protein (S. enterica)	0	100	99			48	32062	32340	1	+	279	cII	Transcriptional regulator (Salmonella enterica)	2e-60	100	100	cII (Salmonella enterica subsp. enterica serovar Thompson)	4e-60	100	99
	49	21744	22148	3	+	405	Phage tail fibers	Hypothetical protein (Salmonella enterica)	3e-91	100	100	Hypothetical protein (Salmonella enterica)	2e-90	100	99			49	24654	24863	3	+	210	FIG01045850: hypothetical protein	Hypothetical protein (S. enterica)	6e-41	100	100	Hypothetical protein (S. enterica)	9e-41	100	99			49	32375	32521	2	+	147	Phage protein	DUF2740 domain-containing protein (Salmonella enterica)	1e-25	100	100	DUF2740 domain-containing protein (Salmonella enterica)	2e-25	100	100
	50	22152	22640	3	+	489	Phage terminase, small subunit	Hypothetical protein (Salmonella enterica)	1e-117	100	100	Terminase small subunit (Salmonella phage 118970_sal4)	2e-117	100	99			50	24847	25347	1	+	501	DNA stabilization, phage-associated	Head completion protein (S. enterica)	4e-121	100	100	Packages DNA stabilization protein p27 (S. enterica)	2e-120	100	99			50	32514	33329	3	+	816	Origin specific replication initiation factor	DNA replication protein (Salmonella enterica)	0	100	100	DNA replication protein gp18 (Salmonella enterica)	0	100	99
	51	22618	24117	1	+	1500	Phage terminase, large subunit	Terminase (Salmonella enterica)	0	100	100	Terminase large subunit (Salmonella enterica)	0	100	99			51	25307	26725	2	+	1419	DNA stabilization, phage-associated	Packaged DNA stabilization protein gp10 (S. enterica)	0	100	100	Hypothetical protein (S. enterica)	0	100	99			51	33326	34702	2	+	1377	Phage replicative DNA helicase (EC 3.6.1.-)	DNA helicase (Salmonella enterica)	0	100	100	Replicative DNA helicase (Salmonella enterica)	0	100	99
	52	24117	26294	3	+	2178	Phage portal protein	Portal protein (Salmonella enterica)	0	100	100	Portal protein (Salmonella enterica)	0	100	99			52	26729	27430	2	+	702	DNA stabilization, phage-associated	Hypothetical protein (S. enterica)	2e-166	100	100	RecName: Full=Tail needle protein gp26; AltName: Full=Head completion protein; AltName: Full=Packaged DNA stabilization protein; AltName: Full=Tail accessory factor gp26	4e-166	100	99			52	34773	34970	3	+	198	hypothetical protein	Hypothetical protein SEE_01894 [Salmonella enterica subsp. enterica serovar Typhimurium str. TN061786]	3e-41	100	100	Hypothetical protein SEEH2052_04828 [Salmonella enterica subsp. enterica serovar Heidelberg str. 82-2052]	1e-40	100	98
	53	26308	27219	1	+	912	Phage capsid and scaffold	Scaffolding protein (Salmonella enterica)	0	100	100	Scaffold protein (Salmonella enterica)	0	100	99			53	27430	27885	1	+	456	Phage capsid and scaffold	DUF2824 family protein (S. enterica)	3e-110	100	100	DUF2824 family protein (S. enterica)	9e-110	100	99			53	34970	35230	2	+	261	FIG00642860: hypothetical protein	Hypothetical protein (Salmonella enterica)	6e-55	100	99	Hypothetical protein ST64Tp32 (Salmonella virus ST64T)	2e-54	100	98
	54	27219	28511	3	+	1293	Phage capsid protein	Coat protein (Salmonella enterica)	0	100	100	Coat protein (Salmonella enterica)	0	100	99			54	27888	28577	3	+	690	Phage DNA transfer protein	Hypothetical protein (S. enterica)	7e-156	100	100	gp7 (S. virus P22)	2e-155	100	99			54	35233	35529	1	+	297	Phage protein	Hypothetical protein (Salmonella enterica)	2e-64	100	100	Hypothetical protein (Salmonella enterica)	1e-62	100	97
	55	28550	28759	2	+	210	FIG01045850: hypothetical protein	Hypothetical protein (Salmonella enterica)	5e-41	100	100	Hypothetical protein (Salmonella enterica)	8e-41	100	99			55	28588	30003	1	+	1416	Phage DNA transfer protein	Injection protein (S. enterica)	0	100	100	DNA transfer protein (S. enterica)	0	100	99			55	35486	35932	2	+	447	Phage NinB DNA recombination	Recombination protein NinB (Salmonella enterica)	2e-104	100	100	Recombination protein NinB (Salmonella enterica)	2e-103	100	99
	56	28743	29243	3	+	501	DNA stabilization, phage-associated	Head completion protein (Salmonella enterica)	4e-121	100	100	Packaged DNA stabilization protein p27 (Salmonella enterica)	2e-120	100	99			56	30003	31832	3	+	1830	Phage DNA transfer protein	Hypothetical protein (S. enterica)	0	100	100	DNA transfer protein (S. enterica)	0	100	99			56	35929	36774	1	+	846	Phage NinC	Hypothetical protein (Salmonella enterica)	0	100	100	Hypothetical protein (Escherichia coli)	0	100	99
	57	29203	30621	1	+	1419	DNA stabilization, phage-associated	Packaged DNA stabilization protein gp10 (Salmonella enterica)	0	100	100	Hypothetical protein (Salmonella enterica)	0	100	99			57	32349	31855	-3	-	495	Phage superinfection exclusion protein	Hypothetical protein (S. enterica)	2e-112	100	100	SieA protein (S. phage P22-pbi)	9e-112	100	99			57	36950	37351	2	+	402	hypothetical protein	Hypothetical protein (Salmonella enterica)	2e-95	100	100	Hypothetical protein (Salmonella enterica)	5e-94	100	98
	58	30625	31326	1	+	702	DNA stabilization, phage-associated	Hypothetical protein (Salmonella enterica)	2e-166	100	100	RecName: Full=Tail needle protein gp26; AltName: Full=Head completion protein; AltName: Full=Packaged DNA stabilization protein; AltName: Full=Tail accessory factor gp26	4e-166	100	99			58	32380	32745	1	+	366	generated by GeneMarkS; orf_3	MULTISPECIES: hypothetical protein (Enterobacteriaceae)	3e-86	100	100	Hypothetical protein (E. coli)	9e-86	100	99			58	37344	37547	3	+	204	Phage NinF	Protein NinF (Salmonella enterica)	5e-42	100	100	Hypothetical protein (Salmonella enterica)	2e-38	100	93
	59	31326	31781	3	+	456	Phage capsid and scaffold	DUF2824 family protein (Salmonella enterica)	3e-110	100	100	DUF2824 family protein (Salmonella enterica)	9e-110	100	99			59	32953	32759	-1	-	195	Phage protein	Hypothetical protein (S. phage 118970 sal4)	2e-38	100	100	Conserved hypothetical protein (E. coli 55989)	7e-38	100	98			59	37693	37857	1	+	165	hypothetical protein	Hypothetical protein (Salmonella enterica)	3e-34	100	100	Hypothetical protein (Cronobacter sakazakii)	1e-29	100	91
	60	31784	32473	2	+	690	Phage DNA transfer protein	Hypothetical protein (Salmonella enterica)	7e-156	100	100	gp7 (Salmonella virus P22)	2e-155	100	99			60	33289	33038	-1	-	252	regulatory protein	Arc family DNA-binding protein (S. enterica)	2e-54	100	100	Arc family DNA-binding protein (E. coli)	1e-53	100	99			60	37850	38455	2	+	606	Phage NinG rap recombination	Recombination protein NinG (Salmonella enterica)	2e-146	100	100	Recombination protein NinG (Salmonella enterica)	2e-144	100	98
	61	32484	33899	3	+	1416	Phage DNA transfer protein	Injection protein (Salmonella enterica)	0	100	100	DNA transfer protein (Salmonella enterica)	0	100	99			61	33380	33541	2	+	162	Phage repressor	Repressor (S. phage 103203 sal5)	1e-30	100	100	Repressor (S. phage 118970 sal4)	1e-30	100	100			61	38452	38676	1	+	225	Phage NinY	Hypothetical protein (Salmonella enterica)	2e-49	100	100	Hypothetical protein (Salmonella enterica)	5e-49	100	99
	62	33899	35728	2	+	1830	Phage DNA transfer protein	Hypothetical protein (Salmonella enterica)	0	100	100	DNA transfer protein (Salmonella enterica)	0	100	99			62	33610	34512	1	+	903	putative antirepressor protein	Phage antirepressor Ant (S. enterica)	0	100	100	Antirepressor (Enterobacteria phage UAB Phi20)	0	100	99			62	38673	38876	3	+	204	Phage NinH	Protein NinH (Salmonella enterica)	4e-42	100	100	Protein NinH (Salmonella enterica)	6e-42	100	99
	63	36245	35751	-2	-	495	Phage superinfection exclusion protein	Hypothetical protein (Salmonella enterica)	2e-112	100	100	SieA protein (Salmonella phage P22-pbi)	8e-112	100	99			63	34723	36726	1	+	2004	Phage tail spike protein	Tailspike protein (S. enterica)	0	100	100	Endorhamnosidase (S. enterica)	0	100	99			63	38857	39036	1	+	180	Phage Nin protein	Hypothetical protein (Salmonella enterica)	4e-35	100	100	Hypothetical protein (Salmonella enterica)	9e-35	100	98
	64	36276	36641	3	+	366	generated by GeneMarkS; orf_3	Hypothetical protein (Enterobacteriaceae)	3e-86	100	100	Hypothetical protein (Escherichia coli)	9e-86	100	99			64	37927	36785	-1	-	1143	O-antigen conversion: translocase	O-antigen conversion protein C (Enterobacteria phage UAB_Phi20)	0	100	100	Hypothetical protein (S. enterica)	0	100	100			64	39033	39521	3	+	489	Phage antitermination protein Q	DUF1133 family protein (Salmonella enterica)	1e-117	100	100	DUF1133 family protein (Salmonella enterica)	3e-117	100	99
	65	36834	36655	-3	-	180	Phage protein	Hypothetical protein (Salmonella phage 118970_sal4)	5e-34	100	100	Hyothetical proten (Salmonella enterica)	6e-34	100	100			65	39164	38232	-2	-	933	Polymyxin resistance protein ArnC, glycosyl transferase (EC 2.4.-.-)	O-antigen conversion protein B (Enterobacteria phage UAB_Phi20)	0	100	100	Glycosyltransferase (S. enterica)	0	100	100			65	39900	40226	3	+	327	Phage holin	Phage holin, lambda family (Salmonella enterica)	8e-72	100	100	Phage holin, lambda family (Salmonella enterica)	2e-71	100	99
	66	37095	36934	-3	-	162	regulatory protein	Arc family DNA-binding protein (Salmonella enterica)	8e-30	100	100	Arc family DNA-binding protein (Escherichia coli)	6e-29	100	98			66	39263	39514	2	+	252	hypothetical protein	Hypothetical protein SP25_68 (S. phage 25)	1e-54	100	100	n/a						66	40210	40647	1	+	438	Phage endolysin	Phage lysozyme (Salmonella enterica subsp. enterica serovar Dublin str. UC16)	3e-102	100	100	Lysozyme (Salmonella enterica)	4e-102	100	100
	67	37276	37437	1	+	162	Phage repressor	Repressor (Salmonella phage 103203_sal5)	1e-30	100	100	Repressor (Salmonella phage 118970_sal4)	1e-30	100	100			67	41035	39872	-1	-	1164	Mobile element protein	Phage integrase family protein (S. enterica)	0	100	100	Phage integrase family protein (S. enterica)	0	100	99			67	40644	41114	3	+	471	Phage endopeptidase	Lysis protein (Salmonella enterica)	1e-110	100	100	Lysis protein (Salmonella enterica)	5e-110	100	99
	68	37506	38408	3	+	903	putative antirepressor protein	Phage antirepressor Ant (Salmonella enterica)	0	100	100	Antirepressor (Enterobacteria phage UAB_Phi20)	0	100	99			68	41615	41265	-2	-	351	Phage protein	Hypothetical protein (S. enterica)	2e-78	100	100	Hypothetical protein (S. enterica)	6e-78	100	99			68	41272	41147	-1	-	126	hypothetical protein	Hypothetical protein SPN3UB_0070 (Salmonella phage SPN3UB)	1e-21	100	100	Hypothetical protein (Escherichia coli)	4e-20	100	98
	69	38619	40622	3	+	2004	Phage tail spike protein	Tailspike protein (Salmonella enterica)	0	100	100	Endorhamnosidase (Salmonella enterica)	0	100	99			69	41976	41860	-3	-	117	hypothetical protein	Conserved hypothetical protein (S. enterica subsp. enterica serovar Newport str. SL317)	2e-16	100	95	Hypothetical protein (S. enterica)	1e-15	100	92			69	41327	41848	2	+	522	FIG00641140: hypothetical protein	DNA-binding protein (Salmonella enterica)	2e-126	100	100	DNA-binding protein (Enterobacteriaceae)	1e-125	100	99
	70	41823	40681	-3	-	1143	O-antigen conversion: translocase	O-antigen conversion protein C (Enterobacteria phage UAB_Phi20)	0	100	100	Hyothetical proten (Salmonella enterica)	0	100	100
	71	43060	42128	-1	-	933	Polymyxin resistance protein ArnC, glycosyl transferase (EC 2.4.-.-)	O-antigen conversion protein B (Enterobacteria phage UAB_Phi20)	0	100	100	Glycosyltransferase (Salmonella enterica)	0	100	100
	72	43159	43410	1	+	252	hypothetical protein	Hypothetical protein SP25_68 (Salmonella phage 25)	1e-54	100	100	No 2nd hit
	73	44931	43768	-3	-	1164	Mobile element protein	Phage integrase family protein (Salmonella enterica)	0	100	100	Phage integrase family protein (Salmonella enterica)	0	100	99
	74	45511	45161	-1	-	351	hypothetical protein	Hypothetical protein (Salmonella enterica)	2e-78	100	100	Hyothetical proten (Salmonella enterica)	6e-78	100	99
	75	45872	45756	-2	-	117	hypothetical protein	Conserved hypothetical protein (Salmonella enterica subsp. enterica serovar Newport str. SL317)	3e-18	100	100	Hyothetical proten (Salmonella enterica)	4e-17	100	97
CLUSTER 9
SI8	ORF	Start	Stop	Frame	Strand	Length (bp)	Function (RAST)	Function (NCBI BLASTp)	E-value	% coverage	% identity	Function (NCBI BLASTp)	E-value	% coverage	% identity		SF6	ORF	Start	Stop	Frame	Strand	Length (bp)	Function (RAST)	1st Function (NCBI BLASTp)	Best e-value	% query cover	% identity	2nd Function (NCBI BLASTp)	Best e-value	% query cover	% identity
	1	122	592	2	+	471	Phage protein	Hypothetical protein (S. enterica)	2e-114	100	100	Hypothetical protein (S. enterica)	2e-113	100	99			1	42	776	3	+	735	DNA stabilization, phage-associated	Hypothetical protein (S. enterica)	3e-180	100	99	Hypothetical protein AGQ53 14545 (S. enterica subsp. Enterica)	4e-180	100	99
	2	580	762	1	+	183	Phage Nin protein	Hypothetical protein (S. enterica)	9e-36	100	100	Hypothetical protein (S. enterica)	5e-35	100	97			2	780	1418	3	+	639	DNA stabilization, phage-associated	Hypothetical protein (S. enterica)	7e-151	100	100	Phage tail protein (S. enterica)	3e-150	100	99
	3	759	1523	3	+	765	Phage antitermination protein Q	Antitermination protein (S. enterica)	0	100	100	Antitermination protein (S. enterica)	0	100	99			3	1418	1873	2	+	456	Phage capsid and scaffold	DUF2824 family protein (S. enterica)	3e-110	100	100	DUF2824 family protein (S. enterica)	8e-110	100	99
	4	1983	1843	-3	-	141	hypothetical protein	n/a										4	1876	2568	1	+	693	Phage DNA transfer protein	Hypothetical protein (S. enterica)	5e-158	100	0	Phage DNA transfer protein (S. enterica subsp. Enterica serovar Wandsworth str. A4-580)	3e-156	100	99
	5	2229	2555	3	+	327	Phage holin	Phage holin, lambda family (S. enterica)	8e-72	100	100	Phage holin, lambda family (S. enterica)	2e-71	100	99			5	2579	3979	2	+	1401	Phage DNA transfer protein	DNA transfer protein (S. enterica)	0	100	100	DNA transfer protein (S. enterica)	0	100	99
	6	2539	2976	1	+	438	Phage lysin (EC 3.2.1.17) # Phage lysozyme or muramidase (EC 3.2.1.17)	Lysozyme (S. enterica)	3e-102	100	100	Lysozyme (S. enterica)	1e-101	100	99			6	3979	5871	1	+	1893	Phage DNA transfer protein	Hypothetical protein (S. enterica)	0	100	100	DNA transfer protein (S. enterica)	0	100	99
	7	2973	3410	3	+	438	Phage outer membrane lytic protein Rz; Endopeptidase (EC 3.4.-.-)	Lysis protein (S. enterica)	3e-101	100	100	Lysis protein (S. enterica)	9e-99	100	97			7	6218	5889	-2	-	330	hypothetical protein	Hypothetical protein (S. enterica)	4e-73	100	100	Hypothetical protein (S. enterica)	9e-73	100	99
	8	3628	4317	1	+	690	hypothetical protein	Hypothetical protein (S. enterica)	1e-168	100	100	Hypothetical protein (S. enterica)	5e-168	100	99			8	6458	8209	2	+	1752	Phage tail fibers	Hypothetical protein (S. enterica)	0	100	100	Hypothetical protein (S. enterica)	0	100	99
	9	4540	4863	1	+	324	Orf80	Hypothetical protein SARI_02653 (S. enterica subsp. arizonae serovar 62:z4,z23:-)	9e-71	100	97	DUF2560 family protein (S. enterica)	5e-54	83	94			9	9412	8273	-1	-	1140	Exopolysaccharide production protein ExoZ	Acyltransferase (S. enterica)	0	100	100	Acyltransferase (S. enterica)	0	100	100
	10	4866	5270	3	+	405	Phage tail fibers	Hypothetical protein (S. enterica)	1e-91	100	100	Hypothetical protein (S. enterica)	3e-91	100	99			10	10795	9944	-1	-	852	Mobile element protein	Integrase (S. enterica subsp. Enterica serovar Mississippi str. A4-633)	0	100	100	Mobile element protein (S. phage 29485)	0	100	100
	11	5274	5762	3	+	489	Phage terminase, small subunit	Hypothetical protein (S. enterica)	2e-117	100	100	DNA-packaging protein (Klebsiella aerogenes)	4e-117	100	99			11	11210	10992	-2	-	219	Phage excisionase # Lambda family excisionase	Excisionase (S. enterica)	6e-45	100	100	Excisionase (S. enterica)	1e-44	100	94
	12	5740	7239	1	+	1500	Phage terminase, large subunit	Terminase (S. enterica)	0	100	100	Gp2 (S. phage ST160)	0	100	99			12	11401	11201	-1	-	201	hypothetical protein	hypothetical protein SEEM41H_03282 (S. enterica subsp. enterica serovar Montevideo str. 4441 H)	4e-40	100	100	Hypothetical protein (S. enterica)	6e-28	75	96
	13	7239	9416	3	+	2178	Phage portal protein	Portal protein (S. enterica)	0	100	100	Portal protein (S. enterica)	0	100	99			13	11811	11533	-3	-	279	hypothetical protein	Hypothetical protein SEET0012_15720 (S. enterica subsp. enterica serovar Tallahassee str. 0012)	1e-59	100	100	Hypothetical protein SEEN1469_11588 (S. enterica subsp. enterica serovar Newport str. MA_10EN1469)	2e-59	100	99
	14	9430	10350	1	+	921	Phage capsid and scaffold	Scaffold protein (S. enterica)	0	100	100	Scaffolding protein (S. enterica)	0	100	99			14	12115	11930	-1	-	186	hypothetical protein	Hypothetical protein (S. enterica)	3e-37	100	100	Hypothetical protein (S. enterica)	5e-37	100	98
	15	10341	11633	3	+	1293	Phage capsid protein	Coat protein (S. enterica)	0	100	100	Coat protein (S. enterica)	0	100	99			15	12744	12115	-3	-	630	Phage EaA protein	Hypothetical protein SEEM41H 03272 (S. enterica subsp. Enterica serovar Montevideo str. 4441 H)	1e-154	100	100	DUF551 domain-containing protein (S> enterica)	3e-106	96	80
	16	11674	12234	1	+	561	ORF54	Hypothetical protein (S. enterica)	1e-133	100	100	Hypothetical protein (S. enterica)	5e-133	100	99			16	13510	12755	-1	-	756	FIG01048215: hypothetical protein	Hypothetical protein SEEPB759_10936 (S. enterica subsp. enterica serovar Paratyphi B str. ATCC 8759)	0	100	100	Hypothetical protein (S. enterica)	0	100	100
	17	12218	12718	2	+	501	DNA stabilization, phage-associated	Packaged DNA stabilization protein p27 (S. enterica)	2e-121	100	100	Hypothetical protein (S. enterica)	7e-120	100	99			17	13932	13510	-3	-	423	Phage EaD protein	ead/Ea22-like family protein (S. enterica)	1e-97	100	100	ead/Ea22-like family protein (S. enterica)	2e-94	99	98
	18	12678	14096	3	+	1419	DNA stabilization, phage-associated	Packaged DNA stabilization protein gp10 (S. enterica)	0	100	100	Packaged DNA stabilization protein gp10 (S. enterica)	0	100	98			18	14330	13929	-2	-	402	FIG01045973: hypothetical protein	Hypothetical protein (S. enterica)	3e-95	100	100	Chromosome partitioning protein ParB (S. enterica)	5e-93	100	98
	19	14100	14738	3	+	639	DNA stabilization, phage-associated	Hypothetical protein (S. enterica)	8e-151	100	100	Phage tail protein (S. enterica)	3e-150	100	99			19	15019	14327	-1	-	693	HNH homing endonuclease	HNH endonuclease (S. enterica)	3e-171	100	100	HNH endonuclease (S. enterica)	1e-170	100	99
	20	14738	15193	2	+	456	Phage capsid and scaffold	DUF2824 family protein (S. enterica)	3e-110	100	100	DUF2824 family protein (S. enterica)	9e-110	100	99			20	15186	15016	-3	-	171	Phage protein	Hypothetical protein CFSAN001083_24528, partial (S. enterica subsp. enterica serovar Cubana str. CFSAN001083)	7e-33	100	100	DUF2737 family protein (S. enterica)	1e-32	100	100
	21	15196	15888	1	+	693	Phage DNA transfer protein	Hypothetical protein (S. enterica)	5e-158	100	100	Phage DNA transfer protein (S. enterica subsp. enterica serovar Wandsworth str. A4-580)	3e-156	100	99			21	15490	15197	-1	-	294	FIG01047205: hypothetical protein	DUF2856 family protein (S. enterica)	1e-64	100	100	DUF2856 family protein (S. enterica)	5e-64	100	99
	22	15899	17299	2	+	1401	Phage DNA transfer protein	DNA transfer protein (S. enterica)	0	100	100	DNA transfer protein (S. enterica)	0	100	99			22	15821	15537	-2	-	285	Phage anti-RecBCD 1	Sigma-70 family RNA polymerase sigma factor (S. enterica)	2e-63	100	100	RecBCD nuclease inhibitor (S. enterica)	8e-63	100	99
	23	17299	19191	1	+	1893	Phage DNA transfer protein	Hypothetical protein (S. enterica)	0	100	100	DNA transfer protein (S. enterica)	0	100	99			23	16528	15821	-1	-	708	Putative DNA-binding protein Erf	Recombinase (S. enterica)	3e-175	100	100	Recombinase (S. enterica)	2e-174	100	99
	24	19538	19209	-2	-	330	hypothetical protein	Hypothetical protein (S. enterica)	4e-73	100	100	Hypothetical protein (S. enterica)	1e-72	100	99			24	16668	16525	-3	-	144	DNA recombinase, phage-associated	Hypothetical protein (S. enterica)	8e-26	100	100	Conserved domain protein (S. enterica subsp. enterica serovar Virchow str. SL491)	2e-25	100	100
	25	19778	21529	2	+	1752	Phage tail fibers	Hypothetical protein (S. enterica)	0	100	100	Hypothetical protein (S. enterica)	0	100	99			25	16846	16658	-1	-	189	FIG01045708: hypothetical protein	Protein kil (S. enterica subsp. enterica serovar Cerro str. 5569)	3e-39	100	100	Protein kil (S. enterica subsp. enterica serovar Infantis str. 335-3)	3e-39	100	100
	26	22732	21593	-1	-	1140	Exopolysaccharide production protein ExoZ	Acyltransferase (S. enterica)	0	100	100	Acyltransferase (S. enterica)	0	100	100			26	16985	16827	-2	-	159	Phage protein	C3-like protein (S. enterica subsp. enterica serovar Typhimurium str. T000240)	7e-31	100	100	Protease FtsH-inhibitory lysogeny factor CIII (S. enterica)	8e-31	100	100
	27	24115	23264	-1	-	852	Mobile element protein	Integrase (S. enterica subsp. enterica serovar Mississippi str. A4-633)	0	100	100	Mobile element protein (S. phage 29485)	0	100	100			27	17317	17192	-1	-	126	Phage protein	Hypothetical protein SEEM41H_03212 (S. enterica subsp. enterica serovar Montevideo str. 4441 H)	1e-18	100	100	Hypothetical protein epsilon34_gp40 (S. phage epsilon34)	3e-18	100	98
	28	24530	24312	-2	-	219	Phage excisionase # Lambda family excisionase	Excisionase (S. enterica)	6e-45	100	100	Excisionase (S. enterica)	1e-44	100	99			28	17612	17304	-2	-	309	Phage protein	Hypothetical protein (S. enterica)	3e-69	100	100	Hypothetical protein (S. enterica)	3e-68	100	98
	29	24721	24521	-1	-	201	hypothetical protein	Hypothetical protein SEEM41H_03282 (S. enterica subsp. enterica serovar Montevideo str. 4441 H)	4e-40	100	100	Hypothetical protein (S. enterica)	6e-28	75	96			29	18146	17646	-2	-	501	Phage-associated homing endonuclease	HNH endonuclease (S. enterica)	1e-119	100	100	HNH endonuclease (S. enterica)	7e-119	100	99
	30	25131	24853	-3	-	279	hypothetical protein	Hypothetical protein SEET0012_15720 (S. enterica subsp. enterica serovar Tallahassee str. 0012)	1e-59	100	100	Hypothetical protein SEEN1469_11588 (S. enterica subsp. enterica serovar Newport str. MA_10EN1469)	2e-59	100	99			30	18587	18225	-2	-	363	Phage antitermination protein N	Hypothetical protein (S. enterica)	1e-83	100	100	Antitermination protein (S. enterica subsp. enterica serovar Infantis str. 335-3)	6e-83	100	100
	31	25435	25250	-1	-	186	hypothetical protein	Hypothetical protein (S. enterica)	3e-37	100	100	Hypothetical protein (S. enterica)	5e-37	100	98			31	18966	19169	3	+	204	hypothetical protein	Hypothetical protein (S. enterica)	1e-37	100	100	Hypothetical protein (S. enterica)	2e-37	100	99
	32	26064	25435	-3	-	630	Phage EaA protein	Hypothetical protein SEEM41H_03272 (S. enterica subsp. enterica serovar Montevideo str. 4441 H)	4e-154	100	100	DUF551 domain-containing protein (S. enterica)	3e-106	96	80			32	20185	19313	-1	-	873	FIG00532455: hypothetical protein	Hypothetical protein (S. enterica)	0	100	100	Hypothetical protein (S. enterica)	0	100	99
	33	26785	26075	-1	-	711	FIG01048215: hypothetical protein	Hypothetical protein SEEPB759_10936 (S. enterica subsp. enterica serovar Paratyphi B str. ATCC 8759)	2e-176	100	100	Hypothetical protein (S. enterica)	2e-176	100	100			33	20949	20239	-3	-	711	Phage repressor	Helix-turn-helix transcriptional regulator (S. enterica)	2e-175	100	100	Helix-turn-helix transcriptional regulator (S. enterica)	8e-175	100	99
	34	27252	26830	-3	-	423	Phage EaD protein	ead/Ea22-like family protein (S. enterica)	1e-97	100	100	ead/Ea22-like family protein (S. enterica)	2e-94	99	98			34	21027	21254	3	+	228	Regulatory protein Cro of bacteriophage BP-933W	Transcriptional regulator (S. enterica)	2e-47	100	100	Helix-turn-helix domain-containing protein (S. enterica)	9e-47	100	99
	35	27650	27249	-2	-	402	FIG01045973: hypothetical protein	Hypothetical protein (S. enterica)	3e-95	100	100	Chromosome partitioning protein ParB (S. enterica)	6e-93	100	98			35	21391	21681	1	+	291	Phage repressor	Hypothetical protein (S. enterica)	6e-64	100	100	Hypothetical protein (S. enterica)	3e-63	100	99
	36	28339	27647	-1	-	693	HNH homing endonuclease	HNH endonuclease (S. enterica)	3e-171	100	100	HNH endonuclease (S. enterica)	1e-170	100	99			36	21704	21847	2	+	144	hypothetical protein	Hypothetical protein SPC_1283 (S. enterica subsp. enterica serovar Paratyphi C str. RKS4594)	2e-26	100	100	Hypothetical protein ECDEC1C_0769 (E. coli DEC1C)	2e-23	100	91
	37	28464	28336	-3	-	129	Phage protein	DUF2737 family protein (S. enterica)	8e-22	100	100	DUF2737 family protein (S. enterica)	8e-22	100	100			37	21844	22476	1	+	633	Primosomal protein I	Helix-turn-helix domain-containing protein (S. enterica)	9e-157	100	100	Helix-turn-helix domain-containing protein (S. enterica)	4e-156	100	99
	38	28810	28517	-1	-	294	FIG01047205: hypothetical protein	DUF2856 family protein (S. enterica)	1e-64	100	100	DUF2856 family protein (S. enterica)	6e-64	100	99			38	22584	24464	3	+	1881	DNA primase/helicase, phage-associated	Bifunctional DNA primase/helicase (S. enterica)	0	100	100	Bifunctional DNA primase/helicase (S. enterica)	0	100	99
	39	29090	28857	-2	-	234	Phage anti-RecBCD 1	Sigma-70 family RNA polymerase sigma factor (S. enterica)	1e-49	100	100	RecBCD nuclease inhibitor (S. enterica)	1e-49	100	100			39	24541	24747	1	+	207	Phage protein	Hypothetical protein (S. enterica)	1e-39	100	100	Hypothetical protein (S. enterica)	7e-38	100	97
	40	29848	29141	-1	-	708	Putative DNA-binding protein Erf	Recombinase (S. enterica)	3e-175	100	100	Recombinase (S. enterica)	2e-174	100	99			40	24759	24914	3	+	156	hypothetical protein	Hypothetical protein (S. enterica)	3e-27	100	100	Hypothetical protein SEEM180_09526 (S. enterica subsp. enterica serovar Montevideo str. 413180)	4e-27	100	100
	41	29988	29845	-3	-	144	DNA recombinase, phage-associated	Hypothetical protein (S. enterica)	9e-26	100	100	Conserved domain protein (S. enterica subsp. enterica serovar Virchow str. SL491)	2e-25	100	100			41	24914	25195	2	+	282	FIG00642860: hypothetical protein	Hypothetical protein (S. enterica)	8e-59	95	100	Hypothetical protein (S. enterica)	3e-55	95	96
	42	30166	29978	-1	-	189	FIG01045708: hypothetical protein	Protein kil (S. enterica subsp. enterica serovar Cerro str. 5569)	3e-39	100	100	Protein kil (S. enterica subsp. enterica serovar Infantis str. 335-3)	3e-39	100	100			42	25198	25398	1	+	201	hypothetical protein	Hypothetical protein (S. enterica)	4e-41	100	100	Hypothetical protein (S. enterica)	2e-40	100	98
	43	30305	30147	-2	-	159	Phage protein	C3-like protein (S. enterica subsp. enterica serovar Typhimurium str. T000240)	8e-31	100	100	Protease FtsH-inhibitory lysogeny factor CIII (S. enterica)	9e-31	100	100			43	25401	25823	3	+	423	hypothetical protein	Hypothetical protein (S. enterica)	7e-101	100	100	Hypothetical protein (S. enterica)	7e-100	100	99
	44	30637	30512	-1	-	126	Phage protein	Hypothetical protein SEEM41H_03212 (S. enterica subsp. enterica serovar Montevideo str. 4441 H)	1e-18	100	100	Hypothetical protein epsilon34_gp40 (S. phage epsilon34)	3e-18	100	98			44	25831	26007	1	+	177	Phage NinE	NinE family protein (S. enterica)	7e-35	100	100	NinE family protein (S. enterica)	2e-34	100	98
	45	30932	30624	-2	-	309	Phage protein	Hypothetical protein (S. enterica)	3e-69	100	100	Hypothetical protein (S. enterica)	4e-68	100	99			45	26010	26411	3	+	402	hypothetical protein	Hypothetical protein (S. enterica)	2e-95	100	100	Hypothetical protein (S. enterica)	4e-95	100	99
	46	31466	30966	-2	-	501	Phage-associated homing endonuclease	HNH endonuclease (S. enterica)	1e-119	100	100	HNH endonuclease (S. enterica)	7e-119	100	99			46	26573	26809	2	+	237	Phage protein	Hypothetical protein (S. enterica)	5e-50	100	100	Hypothetical protein (S. enterica)	1e-49	100	99
	47	31907	31545	-2	-	363	Phage antitermination protein N	Hypothetical protein (S. enterica)	1e-83	100	100	Antitermination protein (S. enterica subsp. enterica serovar Infantis str. 335-3)	7e-83	100	99			47	26790	27260	3	+	471	Phage protein	Hypothetical protein (S. enterica)	2e-114	100	100	Hypothetical protein (S. enterica)	2e-113	100	99
	48	32286	32489	3	+	204	hypothetical protein	Hypothetical protein (S. enterica)	1e-37	100	100	Hypothetical protein (S. enterica)	2e-37	100	99			48	27248	27430	2	+	183	Phage Nin protein	Hypothetical protein (S. enterica)	9e-36	100	100	Hypothetical protein (S. enterica)	5e-35	100	97
	49	33505	32633	-1	-	873	FIG00532455: hypothetical protein	Hypothetical protein (S. enterica)	0	100	100	Hypothetical protein (S. enterica)	0	100	99			49	27427	28191	1	+	765	Phage antitermination protein Q	Antitermination protein (S. enterica)	0	100	100	Antitermination protein (S. enterica)	0	100	99
	50	34269	33559	-3	-	711	Phage repressor	Helix-turn-helix transcriptional regulator (S. enterica)	3e-175	100	100	Helix-turn-helix transcriptional regulator (S. enterica)	8e-175	100	99			50	28660	28511	-1	-	150	hypothetical protein	n/a
	51	34347	34574	3	+	228	Regulatory protein Cro of bacteriophage BP-933W	Transcriptional regulator (S. enterica)	2e-47	100	100	Helix-turn-helix domain-containing protein (S. enterica)	1e-46	100	99			51	28897	29223	1	+	327	Phage holin	Phage holin, lambda family (S. enterica)	7e-72	100	100	Phage holin, lambda family (S. enterica)	2e-71	100	99
	52	34711	35001	1	+	291	Phage repressor	Hypothetical protein (S. enterica)	7e-64	100	100	Hypothetical protein (S. enterica)	4e-63	100	99			52	29207	29644	2	+	438	Phage lysin (EC 3.2.1.17) # Phage lysozyme or muramidase (EC 3.2.1.17)	Lysozyme (S. enterica)	3e-102	100	100	Lysozyme (S. enterica)	1e-101	100	99
	53	35024	35167	2	+	144	hypothetical protein	Hypothetical protein SPC_1283 (S. enterica subsp. enterica serovar Paratyphi C str. RKS4594)	2e-26	100	100	Uncharacterised protein (S. enterica)	6e-26	100	98			53	29641	30078	1	+	438	Phage outer membrane lytic protein Rz; Endopeptidase (EC 3.4.-.-)	Lysis protein (S. enterica)	2e-101	100	100	Lysis protein (S. enterica)	8e-99	100	97
	54	35164	35796	1	+	633	Primosomal protein I	Helix-turn-helix domain-containing protein (S. enterica)	9e-157	100	100	Helix-turn-helix domain-containing protein (S. enterica)	4e-156	100	99			54	30296	30985	2	+	690	hypothetical protein	Hypothetical protein (S. enterica)	1e-168	100	100	Hypothetical protein (S. enterica)	5e-168	100	99
	55	35904	37784	3	+	1881	DNA primase/helicase, phage-associated	Bifunctional DNA primase/helicase (S. enterica)	0	100	100	Bifunctional DNA primase/helicase (S. enterica)	0	100	99			55	31175	31531	2	+	357	Orf80	Hypothetical protein SARI_02653 (S. enterica subsp. arizonae serovar 62:z4,z23:-)	8e-80	100	97	DUF2560 family protein (S. enterica)	1e-53	75	94
	56	37861	38067	1	+	207	Phage protein	Hypothetical protein (S. enterica)	1e-39	100	100	Hypothetical protein (S. enterica)	8e-38	100	97			56	31534	31938	1	+	405	Phage tail fibers	Hypothetical protein (S. enterica)	1e-91	100	100	Hypothetical protein (S. enterica)	3e-91	100	99
	57	38082	38234	3	+	153	hypothetical protein	Hypothetical protein SEEM180_09526 (S. enterica subsp. enterica serovar Montevideo str. 413180)	3e-26	100	100	Hypothetical protein SEEM315_09250 (S. enterica subsp. enterica serovar Montevideo str. 315996572)	3e-26	100	100			57	31942	32430	1	+	489	Phage terminase, small subunit	Hypothetical protein (S. enterica)	2e-117	100	100	DNA-packaging protein (Klebsiella aerogenes)	4e-117	100	99
	58	38246	38515	2	+	270	FIG00642860: hypothetical protein	Hypothetical protein (S. enterica)	8e-59	100	100	Hypothetical protein (S. enterica)	3e-55	100	96			58	32408	33907	2	+	1500	Phage terminase, large subunit	Terminase (S. enterica)	0	100	100	Gp2 (S. phage ST160)	0	100	99
	59	38518	38718	1	+	201	hypothetical protein	Hypothetical protein (S. enterica)	4e-41	100	100	Hypothetical protein (S. enterica)	2e-40	100	98			59	33907	36084	1	+	2178	Phage portal protein	Portal protein (S. enterica)	0	100	100	Portal protein (S enterica)	0	100	99
	60	38721	39143	3	+	423	hypothetical protein	Hypothetical protein (S. enterica)	7e-101	100	100	Hypothetical protein (S. enterica)	8e-100	100	99			60	36098	37018	2	+	921	Phage capsid and scaffold	Scaffold protein (S. enterica)	0	100	100	Scaffolding protein (S. enterica)	0	100	99
	61	39151	39327	1	+	177	Phage NinE	NinE family protein (S. enterica)	7e-35	100	100	NinE family protein (S. enterica)	3e-34	100	98			61	37009	38301	1	+	1293	Phage capsid protein	Coat protein (S. enterica)	0	100	100	Coat protein (S. enterica)	0	100	99
	62	39330	39731	3	+	402	hypothetical protein	Hypothetical protein (S. enterica)	2e-95	100	100	Hypothetical protein (S. enterica)	4e-95	100	99			62	38342	38902	2	+	561	ORF54	Hypothetical protein (S. enterica)	1e-133	100	100	Hypothetical protein (S. enterica)	5e-133	100	99
	63	39745	39900	1	+	156	Phage NinF	Protein ninF (S. enterica subsp. enterica serovar Infantis str. 119944)	4e-29	100	100	Protein ninF (S. enterica)	5e-29	100	100			63	38886	39386	3	+	501	DNA stabilization, phage-associated	Packaged DNA stabilization protein p27 (S. enterica)	2e-121	100	100	Hypothetical protein (S. enterica)	7e-120	100	99
CLUSTER 10
SI1	ORF	Start	Stop	Frame	Strand	Length (bp)	Function (RAST)	Function (NCBI BLASTp)	E-value	% coverage	% identity	Function (NCBI BLASTp)	E-value	% coverage	% identity		SF4	ORF	Start	Stop	Frame	Strand	Length (bp)	Function (RAST)	1st Function (NCBI BLASTp)	Best e-value	% query cover	% identity	2nd Function (NCBI BLASTp)	Best e-value	% query cover	% identity		SF5	ORF	Start	Stop	Frame	Strand	Length (bp)	Function (RAST)	1st Function (NCBI BLASTp)	Best e-value	% query cover	% identity	2nd Function (NCBI BLASTp)	Best e-value	% query cover	% identity
	1	48	926	3	+	879	Phage protein	Phage head morphogenesis protein (S. enterica)	0	100	99	Head morphogenesis protein (S. phage FSL SP-101)	0	100	97			1	4	1242	1	+	1239	62kDa structural protein	DUF4055 domain-containing protein (S.enterica)	0	100	99	Putative portal protein (S. phage vB_SenS-Ent2)	0	100	99			1	367	176	-1	-	192	hypothetical protein	Glycogen synthase (Kiritimatiella glycovorans)	8	57	42	n/a
	2	929	1387	2	+	459	Phage neck whiskers	Hypothetical protein (S. enterica)	2e-100	100	99	Neck whiskers protein (S. phage S106)	3e-98	100	96			2	1929	1276	-3	-	654	Phage protein	Hypothetical protein (S. enterica)	3e-159	100	99	Hypothetical protein (S. virus SETP7)	3e-155	100	95			2	392	544	2	+	153	Phage protein	Hypothetical protein (S. phage MA12)	3e-27	100	98	MULTISPECIES: Hypothetical protein (Bacteria) (Viruses)	3e-27	100	98
	3	1541	1660	2	+	120	hypothetical protein	Hypothetical protein (Xanthomonas phage f29-Xaj)	3e-18	100	95	Hypothetical protein (S. phage ST3)	3e-18	100	92			3	2073	3116	3	+	1044	Phage protein	Phage head morphogenesis protein (S. enterica)	0	100	99	Head morphogenesis protein (S. phage FSL SP-101)	0	100	97			3	546	836	3	+	291	Phage protein	Hypothetical protein (S. enterica)	3e-63	100	100	Holin class I (S. phage vB_SenS_PVP-SE2)	4e-62	100	98
	4	1705	2091	1	+	387	Phage protein	Hypothetical protein (S. enterica)	7e-87	100	98	Hypothetical protein (S. enterica)	6e-83	100	93			4	3119	3577	2	+	459	Phage neck whiskers	Hypothetical protein (S. enterica)	1e-101	100	99	Neck whiskers protein (S. phage vB_SenS_PVP-SE2)	3e-99	100	97			4	814	1302	1	+	489	Phage lysin (EC 3.2.1.17) # Phage lysozyme or muramidase (EC 3.2.1.17)	Lysin (S. phage ST3)	1e-113	100	99	Hypothetical protein (S. enterica)	3e-113	100	98
	5	2075	2200	2	+	126	hypothetical protein	Hypothetical protein (S. phage Ent1)	7e-21	100	100	Hypothetical protein (Aeromonas salmonicida)	9e-21	100	100			5	3731	3850	2	+	120	hypothetical protein	Hypothetical protein (Xanthomonas phage f29-Xaj)	3e-18	100	95	Hypothetical protein (S. phage ST3)	3e-18	100	92			5	1489	1674	1	+	186	Phage protein	Hypothetical protein (S. enterica)	1e-36	100	98	Hypothetical protein (S. phage SS3e)	3e-36	100	97
	6	2285	2986	2	+	702	Phage protein	Scaffold protein (S. phage STP03)	3e-163	100	99	MULTISPECIES: Hypothetical protein (Gammaproteobacteria)	1e-162	100	99			6	3895	4281	1	+	387	Phage protein	Hypothetical protein (S. enterica)	7e-87	100	98	Hypothetical protein (S. enterica)	5e-83	100	93			6	1671	1829	3	+	159	Phage protein	Hypothetical protein (S. phage MA12)	9e-28	100	96	Hypothetical protein (S. phage vB SenS-Ent3)	2e-18	100	94
	7	2989	4038	1	+	1050	Phage capsid protein	Coat protein (S. phage BPS11T2)	0	100	99	Hypothetical protein LPSE_00046 (S. phage LPSE1)	0	100	99			7	4265	4390	2	+	126	hypothetical protein	Hypothetical protein (S. phage Ent1)	7e-21	100	100	Hypothetical protein (Aeromonas salmonicida)	8e-21	100	100			7	1826	1981	2	+	156	Phage protein	Hypothetical protein LPSE 00028 (S. phage LPSE1)	1e-28	100	98	Hypothetical protein (S. phage Ent1)	2e-27	100	96
	8	4099	4470	1	+	372	Phage tail fiber protein	Tail fiber protein (S. phage S100)	4e-77	100	99	Hypothetical protein LSPA 12 (S. phage LSPA1)	3e-64	100	85			8	4475	5176	2	+	702	Phage protein	Scaffold protein (S. phage STP03)	3e-163	100	99	MULTISPECIES: hypothetical protein (Gammaproteobacteria)	1e-162	100	99			8	1978	2157	1	+	180	Phage protein	Hypothetical protein (S. virus SE2)	2e-31	100	92	Putative NinZ-like protein (S. phage SETP3)	2e-31	100	92
	9	4482	4832	3	+	351	Phage neck whiskers	Neck whiskers protein (S. phage S101)	3e-74	100	97	Neck whiskers protein (S. phage MA12)	1e-73	100	96			9	5179	6228	1	+	1050	Phage capsid protein	Coat protein (S. phage BPS11T2)	0	100	99	Hypothetical protein LPSE_00046 (S. phage LPSE1)	0	100	99			9	2154	2303	3	+	150	Phage protein	Hypothetical protein BPS11Q3 15 (S. phage BPS11Q3)	4e-24	100	96	Hypothetical protein (S. phage SS3e)	3e-23	100	96
	10	4869	5057	3	+	189	Phage protein	Hypothetical protein (S. enterica)	3e-36	100	100	Hypothetical protein (S. phage fSE1C)	3e-36	100	98			10	6289	6660	1	+	372	Phage tail fiber protein	Hypothetical protein LSPA1_12 (S. phage LSPA1)	2e-64	100	85	Putative head fibre protein (S. phage vB_SenS-Ent2)	8e-56	100	85			10	2300	2524	2	+	225	Phage protein	Hypothetical protein ( S. phage ST3)	3e-47	100	100	Hypothetical protein (S. enterica)	2e-46	98	100
	11	5061	5570	3	+	510	Phage protein	Hypothetical protein (S. phage S119)	3e-118	100	98	Hypothetical protein (S. phage S102)	7e-118	100	97			11	6672	7022	3	+	351	Phage neck whiskers	Neck whiskers protein (S. phage MA12)	1e-73	100	95	Hypothetical protein (S. virus L13)	3e-73	100	95			11	2524	2823	1	+	300	Phage protein	Hypothetical protein (S. enterica)	3e-57	98	91	Hypothetical protein (S. enterica)	1e-56	98	90
	12	5573	6178	2	+	606	Phage protein	Hypothetical protein (S. enterica)	4e-135	99	96	Hypothetical protein (S. phage S101)	4e-134	100	96			12	7059	7247	3	+	189	Phage protein	Hypothetical protein (S. enterica)	2e-36	100	100	Hypothetical protein (S. phage fSE1C)	3e-36	100	98			12	2841	3071	3	+	231	Phage protein	Hypothetical protein (S. phage Ent1)	2e-41	100	89	Hypothetical protein (S. enterica)	7e-41	100	88
	13	6178	6537	1	+	360	Phage protein	Hypothetical protein (S. phage L13)	4e-78	100	97	Putative neck protein (S. phage Ent1)	9e-78	100	97			13	7251	7760	3	+	510	Phage protein	Hypothetical protein (S. phage ST3)	1e-116	100	97	Hypothetical protein (S. phage SETP13)	5e-116	100	96			13	3205	3711	1	+	507	Phage protein	Hypothetical protein (S. enterica)	3e-119	100	100	Putative terminase small subunit protein (S. phage f18SE)	7e-119	100	100
	14	6534	6929	3	+	396	Phage protein	HK97 gp10 family phage protein (S. enterica)	2e-91	100	99	HK97 gp10 family phage protein (S. enterica)	6e-91	100	98			14	7763	8368	2	+	606	Phage protein	Hypothetical protein (S. enterica)	3e-135	99	6	Hypothetical protein (S. enterica)	5e-134	99	96			14	3701	4972	2	+	1272	Putative phage terminase	Terminase (S. enterica)	0	100	100	Terminase (S. enterica)	0	100	99
	15	6929	7348	2	+	420	Phage protein	Hypothetical protein (S. enterica)	5e-96	100	99	Hypothetical protein (S. phage SETP3)	9e-96	100	99			15	8368	8727	1	+	360	Phage protein	Hypothetical protein (S. virus L13)	4e-78	100	97	Putative neck protein (S. phage Ent1)	9e-78	100	97			15	4985	6451	2	+	1467	62kDa structural protein	DUF4055 Domain-containing protein (S. enterica)	0	100	99	Putative portal protein (S. phage vB Sens-Ent2)	0	100	98
	16	7348	8517	1	+	1170	Phage protein	Putative tail protein (S. phage SETP3)	0	99	97	Putative major tail protein (S. phage Ent1)	0	100	94			16	8724	9119	3	+	396	Phage protein	HK97 gp10 family phage protein (S. enterica)	2e-91	100	99	HK97 gp10 family phage protein (S. enterica)	5e-91	100	98			16	7138	6485	-1	-	654	Phage protein	Hypothetical protein (S. enterica)	3e-159	100	99	Hypothetical protien (S. virus SETP7) 3e-155	3e-155	100	95
	17	9217	8546	-1	-	672	Putative DNA-binding protein Roi of bacteriophage BP-933W	Putative DNA-binding protein (S. phage Ent1)	3e-162	100	99	Regulatory protein (S. phage SETP3)	9e-161	100	99			17	9119	9538	2	+	420	Phage protein	Hypothetical protein (S. enterica)	5e-96	100	99	Hypothetical protein (S. phage SETP3)	9e-96	100	99			17	7282	8325	1	+	1044	Phage protein	Phage head mophogenesis protein (S. enterica)	0	100	99	Head morphorgenesis protein (S. phage FSL SP-101)	0	100	97
	18	9216	9362	3	+	147	hypothetical protein	Hypothetical protein PVPSE2_38 (S. phage vB_SenS_PVP-SE2)	5e-27	100	100	Hypothetical protein (S. phage L13)	9e-26	100	98			18	9538	10707	1	+	1170	Phage protein	Putative tail protein (S. phage SETP3)	0	99	97	Putative major tail protein (S. phage Ent1)	0	100	94			18	8328	8786	3	+	459	Phage neck whiskers	Hypothetical protein (S. enterica)	1e-101	100	99	Reck whiskers protein (S. phage vB SenS PVP-SE2)	3e-99	100	97
	19	9560	9330	-2	-	231	Phage protein	Hypothetical protein (S. enterica)	6e-49	100	100	Hypothetical protein BPS11T2 62 (S. phage BPS11T2)	6e-48	100	99			19	11407	10736	-1	-	672	Putative DNA-binding protein Roi of bacteriophage BP-933W	Putative DNA-binding protein (S. phage Ent1)	3e-162	100	99	Regulatory protein (S. phage SETP3)	9e-161	100	99			19	8940	9059	3	+	120	hypothetical protein	Hypothetical protein (Xanthomonas phage f29-Xaj)	3e-18	100	95	Hypothetical protein (S. phage ST3)	3e-18	100	92
	20	10687	9557	-1	-	1131	Phage protein	Hypothetical protein (S. enterica)	0	100	99	Oxidoreducatase (S. enterica)	0	100	99			20	11406	11552	3	+	147	hypothetical protein	Hypothetical protein PVPSE2_38 (S. phage vB_SenS_PVP-SE2)	4e-27	100	100	Hypothetical protein (S. virus L13)	9e-26	100	98			20	9104	9490	2	+	387	Phage protein	Hypothetical protein (S. enterica)	7e-87	100	98	Hypothetical protein (S. enterica)	5e-83	100	93
	21	10930	10751	-1	-	180	Phage protein	Superinfection immunity protein (S. enterica)	1e-32	100	100	Hypothetical protein (S. phage MA12)	4e-32	100	98			21	11750	11520	-2	-	231	Phage protein	MULTISPECIES: Hypothetical protein (Bacteria)(Viruses)	5e-49	100	100	Hypothetical protein BPS11T2_62 (S. phage BPS11T2)	5e-48	100	99			21	9474	9599	3	+	126	hypothetical protein	Hypothetical protein (S phage Ent1)	7e-21	100	100	Hypothetical protein (Aeromonas salmonicida)	8e-21	100	100
	22	11100	11516	3	+	417	Phage protein	Hypothetical protein (S. enterica)	8e-97	100	99	Hypothetical protein (S. phage L13)	5e-96	100	99			22	12877	11747	-1	-	1131	Phage protein	MULTISPECIES: Hypothetical protein (Bacteria)(Viruses)	0	100	99	Oxidoreductase (S. enterica)	0	100	99			22	9684	10385	3	+	702	Phage protein	Scaffold protein (S. phage STP03)	3e-163	100	99	MULTISPECIES: Hypothetical protein (Gammaproteobacteria)	1e-162	100	99
	23	11522	11881	2	+	360	Phage protein	Hypothetical protein (S. enterica)	7e-84	100	100	Hypothetical protein PVPSE2_33 (S. phage vB_SenS_PVP-SE2)	3e-83	100	99			23	13120	12941	-1	-	180	Phage protein	Superinfection immunity protein (S. enterica)	1e-32	100	100	Hypothetical protein (S. phage MA12)	4e-32	100	98			23	10388	11437	2	+	1050	Phage capsid protein	Coat protein (S. phage BPS11T2)	0	100	99	Hypothetical protein LPSE 00046 (S. phage LPSE1)	0	100	99
	24	11874	14207	3	+	2334	Phage tail length tape-measure protein 1	Tail tape measure protein (S. phage vB_SenS_PVP-SE2)	0	100	99	Tape measure protein (S. phage wksl3)	0	100	99			24	13290	13706	3	+	417	Phage protein	Hypothetical protein (S. enterica)	8e-97	100	99	Hypothetical protein (S. virus L13)	5e-96	100	99			24	11498	11869	2	+	372	Phage tail fiber protein	Hypothetical protein LSPA1 12 (S. phage LSPA1)	2e-64	100	85	Putative head fibre protein (S. phage vB SenS-Ent2)	8e-56	100	85
	25	14209	14709	1	+	501	Phage protein	Hypothetical protein (S. phage fSE1C)	1e-120	100	99	Hypothetical protein (S. enterica)	4e-120	100	99			25	13712	14071	2	+	360	Phage protein	Hypothetical protein (S. enterica)	6e-84	100	100	Hypothetical protein PVPSE2_33 (S. phage vB_SenS_PVP-SE2)	3e-83	100	93			25	11881	12231	1	+	351	Phage neck whiskers	Neck whiskers protein (S. phage MA12)	1e-73	100	96	Hypothetical protein (S. virus L13)	3e-73	100	95
	26	14706	15221	3	+	516	Phage protein	Hypothetical protein (S. phage wksl3)	5e-123	100	100	Hypothetical protein BPS11Q3 48 (S. phage BPS11Q3)	2e-122	100	99			26	14064	16397	3	+	2334	Phage protein	Tail tape measure protein (S.phage vB_SenS_PVP-SE2)	0	100	99	Tape measure protein (S. phage wksl3)	0	100	99			26	12268	12456	1	+	189	Phage protein	Hypothetical protein (S. enterica)	2e-36	100	100	Hypothetical protein (S. phage fSE1C)	3e-36	100	98
	27	15218	15583	2	+	366	Phage protein	Hypothetical protein (S. enterica)	6e-86	100	100	Hypothetical protein (S. phage SETP3)	1e-85	100	99			27	16399	16899	1	+	501	Phage protein	Hypothetical protein (S. phage fSE1C)	1e-120	100	99	Hypothetical protein (S. enterica)	3e-120	100	99			27	12460	12969	1	+	510	Phage protein	Hypothetical protein (S. phage ST3)	1e-116	100	97	Hypothetical protein (S. phage SETP13)	5e-116	100	96
	28	15574	18132	1	+	2559	Phage tail fiber protein	Putative tail protein (S. phage vB SenS AG11)	0	100	98	Putative tail associated protein (S. phage S100)	0	100	97			28	16896	17411	3	+	516	Phage protein	Hypothetical protein (S. phage wksl3)	5e-123	100	100	Hypothetical protein BPS11Q3_48 (S. phage BPS11Q3)	2e-122	100	99			28	12972	13577	3	+	606	Phage protein	Hypothetical protein (S. enterica)	3e-135	99	96	Hypothetical protein (S. enterica)	5e-134	99	96
	29	18145	20199	1	+	2055	Phage tail fibers	Tail fiber protein (S. phage FSL SP-101)	0	100	96	Tailspike protein (S. phage vB SenS AG11)	0	100	96			29	17408	17773	2	+	366	Phage protein	Hypothetical protein (S. enterica)	6e-86	100	100	Hypothetical protein (S. phage SETP3)	1e-85	100	99			29	13577	13936	2	+	360	Phage protein	Hypothetical protein (S. virus L13)	4e-78	100	97	Putative neck protein (S. phage Ent1)	9e-78	100	97
	30	20469	20314	-3	-	156	Phage protein	Hypothetical protein (S. phage fSE1C)	2e-25	100	98	Hypothetical protein Jersey 34 (S. phage Jersey)	4e-22	100	90			30	17764	20322	1	+	2559	Phage tail fiber protein	Putative tail protein (S. phage vB_SenS_AG11)	0	100	98	Putative tail fibre protein ( S. phage Ent1)	0	100	97			30	13933	14328	1	+	396	Phage protein	HK97 gp1- family phage protein (S. enterica)	2e-91	100	99	HK97 gp10 family phage protein (S. enterica)	5e-91	100	98
	31	20981	20466	-2	-	516	Phage protein	Hypothetical protein E1 32 (E. phage VB EcoS-Golestan)	7e-116	100	92	Hypothetical protein (E. coli)	1e-39	91	48			31	20335	22389	1	+	2055	Phage tail fibers	Tail fiber protein (S. phage FSL SP-101)	0	100	96	Tailspike protein (S. phage vB_SenS_AG11)	0	100	96			31	14328	14747	3	+	420	Phage protein	Hypothetical protein (S. enterica)	5e-96	100	99	Hypothetical protein (S. phage SETP3)	9e-96	100	99
	32	22402	20978	-1	-	1425	DNA helicase, phage-associated	DEAD/DEAH box helicase (S. enterica)	0	100	99	DEAD/DEAH box helicase (S. enterica)	0	100	99			32	22659	22504	-3	-	156	Phage protein	Hypothetical protein (S. phage fSE1C)	1e-25	100	98	Hypothetical protein Jersey_34 (S. phage Jersey)	4e-22	100	90			32	14747	15916	2	+	1170	Phage protein	Putative tail protein (S. phage SETP3)	0	99	97	Putative major tail protein (S. phage Ent1)	0	100	94
	33	22590	22399	-3	-	192	Phage protein	Hypothetical protein (S. enterica)	2e-37	100	100	Hypothetical protein E1 35 (E. phage VB EcoS-Golestan)	5e-37	100	98			33	23171	22656	-2	-	516	Phage protein	Hypothetical protein E1_32 (Escherichia phage VB_EcoS-Golestan)	7e-116	100	92	Hypothetical protein (E. coli)	1e-39	91	48			33	16616	15945	-2	-	672	Putative DNA-binding protein Roi of bacteriophage BP-933W	Putative DNA-binding protein (S. phage Ent1)	3e-162	100	99	Regulatory protein (S. phage SETP3)	9e-161	100	99
	34	22909	22622	-1	-	288	Phage protein	VRR-NUC domain-containing protein (S. enterica)	3e-64	100	100	Restriction endonuclease (S. phage vB SenS PVP-SE2)	4e-62	100	96			34	24592	23168	-1	-	1425	DNA helicase, phage-associated	ATP-dependent helicase (S. enterica)	0	100	99	ATP-dependent helicase (S. enterica)	0	100	99			34	16615	16761	1	+	147	hypothetical protein	Hypothetical protein PVPSE2 38 (S. phage vB SenS PVP=SE2)	4e-27	100	100	Hypothetical protein (S. virus L13)	9e-26	100	98
	35	25197	22996	-3	-	2202	DNA polymerase I (EC 2.7.7.7), phage-associated	DNA polymerase (S. phage SETP7)	0	100	99	Putative DNA polymerase (S. phage SETP13)	0	100	99			35	24780	24589	-3	-	192	Phage protein	Hypothetical protein (S. enterica)	2e-37	100	100	Hypothetical protein E1_35 (Escherichia phage VB_EcoS-Golestan)	5e-37	100	98			35	16959	16729	-3	-	231	Phage protein	MULTISPECIES: hypothetical protein (Bacteria) (Viruses)	5e-49	100	100	Hypothetical protein BPS11T2 62 (S. phage BPS11T2)	5e-48	100	99
	36	25881	25255	-3	-	627	Phage protein	Hypothetical protein (S. phage SETP7)	3e-151	100	99	DUF2815 family protein (S. enterica)	6e-150	100	98			36	25099	24812	-1	-	288	Phage protein	VRR-NUC domain-containing protein (S. enterica)	3e-64	100	100	Restriction endonuclease (S. phage vB_SenS_PVP-SE2)	4e-62	100	96			36	18086	16956	-2	-	1131	Phage protein	MULTISPECIES: hypothetical protein (Bacteria) (Viruses)	0	100	99	Oxidoreductase (S. enterica)	0	100	99
	37	26139	25963	-3	-	177	hypothetical protein	Hypothetical protein (S. phage MA12)	2e-31	100	97	Hypothetical protein (S. phage SETP3)	2e-31	100	97			37	27387	25186	-3	-	2202	DNA polymerase I (EC 2.7.7.7), phage-associated	DNA polymerase (S. virus SETP7)	0	100	99	Putative DNA polymerase (S. phage SETP13)	0	100	99			37	18329	18150	-2	-	180	Phage protein	Superinfection immunity protein (S. enterica)	1e-32	100	100	Hypothetical protein (S. phage MA12)	4e-32	100	98
	38	27563	26136	-2	-	1428	Phage protein	DUF2800 domain-containing protein (S. enterica)	0	100	99	DUF2800 domain-containing protein (S. enterica)	0	99	97			38	28071	27445	-3	-	627	Phage protein	DUF2815 family protein (S. virus SETP7)	3e-151	100	99	DUF2815 family protein (S. enterica)	6e-150	100	98			38	18499	18915	1	+	417	Phage protein	Hypothetical protein (S. virus L13)	8e-97	100	99	Hypothetical protein (S. virus L13)	5e-96	100	99
	39	27724	27560	-1	-	165	hypothetical protein	Hypothetical protein (S. phage vB SenS AG11)	2e-29	100	100	Putative prophage protein (S. enterica subsp. Enterica serovar Agona str. 648586-1)	6e-12	90	61			39	28329	28153	-3	-	177	hypothetical protein	Hypothetical protein (S. phage MA12)	1e-31	100	97	Hypothetical protein (S. phage SETP3)	2e-31	100	97			39	18921	19280	3	+	360	Phage protein	Hypothetical protein (S. enterica)	6e-84	100	100	Hypothetical protein PVPSE2 33 (S. phage vB SenS PVP-SE2)	3e-83	100	99
	40	28288	27767	-1	-	522	13.88 kDa late protein	Hypothetical protein (S. enterica)	2e-119	100	99	Hypothetical protein (S. enterica)	5e-118	100	98			40	29753	28326	-2	-	1428	Phage protein	DUF2800 domain-containing protein (S. enterica)	0	100	99	DUF2800 domain-containing protein (S. enterica)	0	100	97			40	19273	21606	1	+	2334	Phage protein	Tail tape measure protein (S. phage vB SenS PVP-SE2)	0	100	99	Tape measure protein (S. phage wksl3)	0	100	99
	41	28422	28640	3	+	219	Phage protein	Hypothetical protein (S. phage SETP7)	2e-45	100	100	Hypothetical protein (S. phage S102)	3e-45	100	99			41	29914	29750	-1	-	165	hypothetical protein	Hypothetical protein (S. phage vB_SenS_AG11)	2e-29	100	100	Putative prophage protein (S. enterica subsp. enterica serovar Agona str. 648586-1)	6e-12	90	61			41	21665	22108	2	+	444	Phage protein	Hypothetical protein (S. phage fSE1C)	2e-105	100	99	Hypothetical protein (S. enterica)	9e-105	100	99
	42	30841	28655	-1	-	2187	Phage replicative DNA helicase, repA	Hypothetical protein (S. enterica)	0	100	99	Hypothetical protein (S. enterica)	0	100	98			42	30478	29957	-1	-	522	13.88 kDa late protein	Hypothetical protein (S. enterica)	2e-119	100	99	Hypothetical protein (S. enterica)	5e-118	100	98			42	22105	22620	1	+	516	Phage protein	Hypothetical protein (S. phage wksl3)	5e-123	100	100	Hypothetical protein BPS11Q3 48 (S. phage BPS11Q3)	2e-122	100	99
	43	31131	30898	-3	-	234	Phage protein	Hypothetical protein (S. enterica)	9e-47	100	99	Hypothetical protein (S. enterica)	4e-46	100	97			43	30612	30830	3	+	219	Phage protein	XRE family transcriptional regulator (S. virus SETP7)	2e-45	100	100	XRE family transcriptional regulator (S. enterica)	1e-44	100	99			43	22617	22982	3	+	366	Phage protein	Hypothetical protein (S. enterica)	6e-86	100	100	Hypothetical protien (S. phage SETP3)	1e-85	100	99
	44	31298	31128	-2	-	171	Phage protein	DNA-binding protein (S. phage BPS11T2)	2e-33	100	100	DNA-binding protein (S. enterica)	2e-33	100	100			44	33031	30845	-1	-	2187	Phage replicative DNA helicase, repA	Hypothetical protein (S. enterica)	0	100	99	Hypothetical protein (S. enterica)	0	100	98			44	22973	25531	2	+	2559	Phage tail fiber protein	Putative tail protein (S. phage vB SenS AG11)	0	100	98	Putative tail fibre protein (S. phage Ent1)	0	100	97
	45	31892	32026	2	+	135	hypothetical protein	Hypothetical protein (S. phage vB_SpuS_Sp4)	7e-14	88	79	Hypothetical protein (S. enterica)	0.008	79	57			45	33321	33088	-3	-	234	Phage protein	Hypothetical protein (S. enterica)	9e-47	100	99	Hypothetical protein (S. enterica)	4e-46	100	97			45	25544	27598	2	+	2055	Phage tail fibers	Tail fiber protein (S. phage FSL SP-101)	0	100	96	Tailspike protein (S. phage vB SenS AG11)	0	100	96
	46	32193	32369	3	+	177	Phage protein	Hypothetical protein (S. phage SETP3)	6e-35	100	97	Hypothetical protein PVPSE2_13 (S. phage vB_SenS_PVP-SE2)	8e-33	98	95			46	33488	33318	-2	-	171	Phage protein	DNA-binding protein (S. phage BPS11T2)	2e-33	100	100	DNA-binding protein (S. enterica)	2e-33	100	100			46	27868	27713	-1	-	156	Phage protein	Hypothetical protein (S. phage fSE1C)	1e-25	100	98	Hypothetical protein Jersey 34 (S. phage Jersey)	4e-22	100	90
	47	32442	32582	3	+	141	hypothetical protein	Hypothetical protein (S. phage SETP3)	2e-15	76	97	Hypothetical protein PVPSE2_12A (S. phage vB_SenS_PVP-SE2)	4e-14	76	94			47	34082	34216	2	+	135	hypothetical protein	Hypothetical protein (S. enterica)	0.008	79	57	Hypothetical protein (S. enterica)	0.008	79	57			47	28380	27865	-3	-	516	Phage protein	Hypothetical protein E1 32 (Escherichia phage VB EcoS-Golestan)	7e-116	100	92	Hypothetical protein (E. coli)	1e-39	91	48
	48	32777	32923	2	+	147	hypothetical protein	Hypothetical protein (S. phage vB_SenS_AG11)	5e-15	79	87	Hypothetical protein (S. phage SETP7)	1e-06	68	73			48	34632	34772	3	+	141	hypothetical protein	Hypothetical protein (S. phage SETP3)	2e-15	76	97	Hypothetical protein PVPSE2_12A (S. phage vB_SenS_PVP-SE2)	4e-14	76	94			48	29801	28377	-2	-	1425	DNA helicase, phage-associated	ATP-dependent helicase (S. enterica)	0	100	99	ATP-dependant helicase (S. enterica)	0	100	99
	49	32945	33109	2	+	165	Phage protein	Hypothetical protein (S. phage vB_SenS_AG11)	2e-31	100	100	Hypothetical protein STP03 050 (S. phage STP03)	2e-27	100	87			49	34967	35113	2	+	147	hypothetical protein	Hypothetical protein (S. phage vB_SenS_AG11)	5e-15	79	87	Hypothetical protein (S. virus SETP7)	1e-06	68	73			49	29989	29798	-1	-	192	Phage protein	Hypothetical protein (S. enterica)	2e-37	100	100	Hypothetical protein E1 35 (Escherichia phage VB Sco-Golestan)	5e-37	100	98
	50	33170	33373	2	+	204	Phage protein	Hypothetical protein (S. enterica)	2e-41	100	100	Hypothetical protein (S. enterica)	3e-41	100	99			50	35135	35299	2	+	165	Phage protein	Hypothetical protein (S. phage vB_SenS_AG11)	2e-31	100	100	Hypothetical protein STP03_050 (S. phage STP03)	2e-27	100	87			50	30308	30021	-2	-	288	Phage protein	VRR-NUC domain containing protein (S. enterica)	3e-64	100	100	Restriction endonuclease (S. phage vB SenS PVP-SE2)	4e-62	100	96
	51	33370	33741	1	+	372	Phage protein	Hypothetical protein (S. enterica)	1e-83	100	99	Hypothetical protein (S. enterica)	4e-83	100	98			51	35360	35563	2	+	204	Phage protein	Hypothetical protein (S. enterica)	2e-41	100	100	MULTISPECIES: Hypothetical protein (Bacteria)(Viruses)	3e-41	100	93			51	32596	30395	-1	-	2202	DNA polymerase I (EC 2.7.7.7), phage-associated	DNA polymerase (S. virus SETP7)	0	100	99	Putative DNA polymerase (S. phage SETP13)	0	100	99
	52	33747	34181	3	+	435	Phage protein	Hypothetical protein (S. enterica)	1e-100	100	99	Hypothetical protein (S. phage SE2)	4e-100	100	99			52	35560	35931	1	+	372	Phage protein	Hypothetical protein (S. enterica)	9e-84	100	99	Hypothetical protein (S. enterica)	3e-83	100	98			52	33280	32654	-1	-	627	Phage protein	DUF2815 family protein (S. virus SETP7)	3e-151	100	99	DUF2815 family protein (S. enterica)	6e-150	100	98
	53	34364	34173	-2	-	192	hypothetical protein	Glycogen synthase (Kiritimatiella glycovorans)	8.4	57	42	No 2nd hit						53	35937	36371	3	+	435	Phage protein	Hypothetical protein (S. enterica)	1e-100	100	98	Hypothetical protein (S. virus SE2)	3e-100	100	99			53	33538	33362	-1	-	177	hypothetical protein	Hypothetical protein (S. phage MA12)	1e-31	100	97	Hypothetical protein (S. phage SETP3)	2e-31	100	97
	54	34389	34541	3	+	153	Phage protein	Hypothetical protein (S. phage MA12)	3e-27	100	98	Hypothetical protein (S. enterica)	3e-27	100	98			54	36554	36363	-2	-	192	hypothetical protein	Glycogen synthase (Kiritimatiella glycovorans)	8	57	42	n/a						54	34962	33535	-3	-	1428	Phage protein	DUF2800 domain-containing protein (S. enterica)	0	100	99	DUF2800 domain-containing protein (S. enterica)	0	99	97
	55	34543	34833	1	+	291	Phage protein	Hypothetical protein (S. enterica)	3e-63	100	100	Holin class I (S. phage vB SenS PVP-SE2)	4e-62	98	100			55	36579	36731	3	+	153	Phage protein	Hypothetical protein (S. phage MA12)	3e-27	100	98	MULTISPECIES: Hypothetical protein (Bacteria)(Viruses)	3e-27	100	98			55	35123	34959	-2	-	165	hypothetical protein	Hypothetical protein (S. phage vB SenS AG11)	2e-29	100	100	Putative prophage protein (S. enterica subsp. Enterica serovar Agona str. 648586-1)	6e-12	90	61
	56	34811	35299	2	+	489	Phage lysin (EC 3.2.1.17) # Phage lysozyme or muramidase (EC 3.2.1.17)	Lysis (S. phage ST3)	1e-113	100	99	Hypothetical protein (S. enterica)	3e-113	100	98			56	36733	37023	1	+	291	Phage protein	Hypothetical protein (S. enterica)	3e-63	100	100	Holin class I (S. phage vB_SenS_PVP-SE2)	4e-62	98	100			56	35687	35166	-2	-	522	13.88 kDa late protein	Hypothetical protein (S. enterica)	2e-119	100	99	Hypothetical protein (S. enterica)	5e-118	100	98
	57	35486	35671	2	+	186	Phage protein	Hypothetical protein (S. enterica)	1e-36	100	98	Hypothetical protein (S. phage SS3e)	4e-36	100	97			57	37001	37489	2	+	489	Phage lysin ,Phage lysozyme or muramidase	Lysin (S. phage ST3)	1e-113	100	99	Hypothetical protein (S. enterica)	3e-113	100	98			57	35821	36039	1	+	219	Phage protein	XRE family transcriptional regulator (S. virus SETP7)	2e-45	100	100	XRE family transcriptional regulator (S. eneterica)	1e-44	100	99
	58	35668	35826	1	+	159	Phage protein	Hypothetical protein (S. phage MA12)	9e-28	100	96	Hypothetical protein (S. phage vB_SenS-Ent3)	2e-18	100	94			58	37676	37861	2	+	186	Phage protein	Hypothetical protein (S. enterica)	1e-36	100	98	Hypothetical protein (S. phage SS3e)	3e-36	100	97			58	38240	36054	-2	-	2187	Phage replicative DNA helicase, repA	Hypothetical protein (S. enterica)	0	100	99	Hypothetical protein (S. enterica)	0	100	98
	59	35823	35978	3	+	156	Phage protein	Hypothetical protein LPSE_00028 (S. phage LPSE1)	1e-28	100	98	Hypothetical protein (S. phage Ent1)	2e-27	100	96			59	37858	38016	1	+	159	Phage protein	Hypothetical protein (S. phage MA12)	9e-28	100	96	Hypothetical protein (S. phage vB_SenS-Ent3)	2e-18	100	94			59	38530	38297	-1	-	234	Phage protein	Hypothetical protein (S. enterica)	9e-47	100	99	Hypothetical protein (S. enterica)	4e-46	100	97
	60	35975	36154	2	+	180	Phage protein	Hypothetical protein (S. phage SE2)	2e-31	100	92	Putative NinZ-like protein (S. phage SETP3)	2e-31	100	92			60	38013	38168	3	+	156	Phage protein	Hypothetical protein LPSE_00028 (S. phage LPSE1)	1e-28	100	98	Hypothetical protein (S. phage Ent1)	2e-27	100	96			60	38697	38527	-3	-	171	Phage protein	DNA-binding protein (S. phage BPS11T2)	2e-33	100	100	DNA-binding protein (S. enterica)	2e-33	100	100
	61	36151	36300	1	+	150	Phage protein	Hypothetical protein BPS11Q3_15 (S. phage BPS11Q3)	4e-23	100	98	Hypothetical protein (S. phage SS3e)	4e-23	100	96			61	38165	38344	2	+	180	Phage protein	Hypothetical protein (S. virus SE2)	2e-31	100	92	Putative NinZ-like protein (S. phage SETP3)	2e-31	100	92			61	39291	39425	3	+	135	hypothetical protein	Hypothetical protein (S. enterica)	0.008	79	57	Hypothetical protein (S. enterica)	0.008	79	57
	62	36297	36521	3	+	225	Phage protein	Hypothetical protein (S. phage ST3)	3e-47	100	100	Hypothetical protein (S. enterica)	2e-46	98	100			62	38341	38490	1	+	150	Phage protein	Hypothetical protein BPS11Q3_15 (S. phage BPS11Q3)	4e-24	100	98	Hypothetical protein (S. phage SS3e)	3e-23	100	96			62	39841	39981	1	+	141	hypothetical protein	Hypothetical protein (S. phage SETP3)	2e-15	76	97	Hypothetical protein PVPSE2 12A (S. phage vB SenS PVP-SE2)	4e-14	76	94
	63	36521	36820	2	+	300	Phage protein	Hypothetical protein (S. enterica)	4e-57	98	91	Hypothetical protein (S. phage S102)	4e-57	98	91			63	38487	38711	3	+	225	Phage protein	Hypothetical protein (S. phage ST3)	3e-47	100	100	Hypothetical protein (S. enterica)	2e-46	98	100			63	40176	40322	3	+	147	hypothetical protein	Hypothetical protein (S. phage vB SenS AG11)	5e-15	79	87	Hypothetical protein (S. virus SETP7)	1e-06	68	73
	64	36838	37068	1	+	231	Phage protein	Hypothetical protein (S. phage S101)	1e-41	100	89	Hypothetical protein (S. phage Ent1)	2e-41	100	89			64	38711	39010	2	+	300	Phage protein	Hypothetical protein (S. enterica)	3e-57	98	91	Hypothetical protein (S. enterica)	1e-56	98	90			64	40344	40508	3	+	165	Phage protein	Hypothetical protein (S. phage vB SenS AG11)	2e-31	100	100	Hypothetical protein STP03 050 (S. phage STP03)	2e-27	100	87
	65	37202	37708	2	+	507	Phage protein	Hypothetical protein (S. enterica)	3e-119	100	100	Putative terminase small subunit protein (S. phage f18SE)	7e-119	100	100			65	39028	39258	1	+	231	Phage protein	Hypothetical protein (S. phage Ent1)	2e-41	100	89	Hypothetical protein (S. enterica)	7e-41	100	88			65	40569	40772	3	+	204	Phage protein	Hypothetical protein (S. enterica)	2e-41	100	100	MULTISPECIES: Hypothetical protein (Bacteria) (Viruses)	3e-41	100	99
	66	37698	38969	3	+	1272	Putative phage terminase	Terminase (S. enterica)	0	100	100	Terminase (S. enterica)	0	100	99			66	39392	39898	2	+	507	Phage protein	Hypothetical protein (S. enterica)	3e-119	100	100	Putative terminase small subunit protein (S. phage f18SE)	7e-119	100	100			66	40769	41140	2	+	372	Phage protein	Hypothetical protein (S. enterica)	9e-84	100	99	Hypothetical protein (S. enterica)	3e-83	100	98
	67	38982	40448	3	+	1467	62kDa structural protein	DUF4055 domain-containing protein (S. enterica)	0	100	99	Putative portal protein (S. phage vB SenS-Ent2)	0	100	98			67	39888	41159	3	+	1272	Putative phage terminase	Terminase (S. enterica)	0	100	100	Terminase (S. enterica)	0	100	99			67	41146	41580	1	+	435	Phage protein	Hypothetical protein ( S. enterica)	1e-100	100	99	Hypothetical protein (S. virus SE2)	3e-100	100	99
	68	41135	40482	-2	-	654	Phage protein	Hypothetical protein (S. enterica)	3e-159	100	99	Hypothetical protein (S. phage SETP7)	3e-155	100	95			68	41172	42638	3	+	1467	62kDa structural protein	DUF4055 domain-containing protein (S. enterica)	0	100	99	Putative portal protein (S. phage vB_SenS-Ent2)	0	100	98			68	41763	41572	-3	-	192	hypothetical protein	Glycogen synthase (Kiritimatiella glycovorans)	8	57	42	n/a
																		69	41788	41940	1	+	153	hypothetical protein	Hypothetical protein (S. enterica)	3e-159	100	99	Hypothetical protein (S. virus SETP7)	3e-155	100	95			69	41788	41940	1	+	153	hypothetical protein	Hypothetical protein (S. phage MA12)	3e-27	100	98	MULTISPECIES: Hypothetical protein (Bacteria) (Viruses)	3e-27	100	98
CLUSTER 11
SE11	ORF	Start	Stop	Frame	Strand	Length (bp)	Function (RAST)	Function (NCBI BLASTp)	E-value	% coverage	% identity	Function (NCBI BLASTp)	E-value	% coverage	% identity		SE8	ORF	Start	Stop	Frame	Strand	Length (bp)	Function (RAST)	Function (NCBI BLASTp)	E-value	% coverage	% identity	Function (NCBI BLASTp)	E-value	% coverage	% identity
	1	1974	1207	-3	-	768	Phage protein	Hypothetical protein NR01_0050 (Salmonella phage NR01)	0	100	100	Hypothetical protein (Escherichia virus AKFV33)	0	100	99			1	532	1050	1	+	519	Phage protein	Hypothetical protein SPC35_0067 (Salmonella virus SPC35)	2e-124	100	99	Hypothetical protein (Salmonelal phage Stp1)	1e-123	100	99
	2	2737	1967	-1	-	771	DNA ligase, phage-associated	DNA ligase (Salmonella phage vB_SenS_PHB06)	0	100	98	NAD-dependent DNA ligase subunit B (Salmonella phage SP3)	0	100	98			2	1264	1452	1	+	189	hypothetical protein	Hypothetical protein P1301_0072 (Bacteriophage T5-like chee130_1)	8e-34	100	94	Hypothetical protein SLUR09_00131 (Escherichia phage slur09)	5e-21	100	68
	3	3911	2940	-2	-	972	DNA ligase, phage-associated	DNA ligase (Salmonella phage SP01)	0	100	99	DNA ligase (Salmonella phage vB_SenS_PHB06)	0	100	99			3	1462	1647	1	+	186	Phage antitermination protein Q	Hypothetical protein (Escherichia virus AKFV33)	1e-34	100	97	Hypothetical protein SSP1_160 (Shigella phage SSP1)	1e-33	100	95
	4	4187	3999	-2	-	189	Phage protein	ORF106 (Escherichia virus T5)	2e-38	100	100	Hypothetical protein P24_0112 (Bacteriophage T5-like chee24)	2e-38	100	100			4	1892	2008	2	+	117	Phage protein	Hypothetical protein (Escherichia virus AKFV33)	7e-19	100	100	Hypothetical protein SLUR09_00134 (Escherichia phage slur09)	1e-18	100	100
	5	4654	4358	-1	-	297	Phage protein	Hypothetical protein T5.115 (Escherichia virus T5)	4e-65	100	99	Hypothetical protein CPT_Shivani 102 (Salmonella phage Shivani)	1e-64	100	99			5	2001	2207	3	+	207	Phage protein	Hypothetical protein (luteibacter rhizovicinus)	1e-40	100	100	Hypothetical protein (Salmonella phage vB_SenS_PHB06)	3e-40	100	99
	6	5102	4692	-2	-	411	Phage protein	Hypothetical protein (Escheirchia virus AKFV33)	3e-93	100	99	D3 protein (Salmonella virus SPC35)	7e-93	100	99			6	2298	2573	3	+	276	Phage protein	Hypothetical protein (Salmonella phage vB_SenS_PHB06)	3e-59	100	99	Hypothetical protein SSP1_164 (Shigella phage SSP1)	1e-58	100	99
	7	5439	5209	-3	-	231	Phage protein	Hypothetical protein (Salmonella phage SP01)	4e-46	100	97	Hypothetical protein SSP1_117 (Shigella phage SSP1)	1e-44	100	95			7	3793	3662	-1	-	132	Phage protein	Hypothetical protein (Escherichia phage vB_EcoS_FFH1)	1e-22	100	100	Hypothetical protein (Salmonella phage vB_SenS_PHB06)	2e-22	100	98
	8	6136	5432	-1	-	705	Phage protein	D2 protein (Salmonella virus SPC35)	5e-171	100	100	Hypothetical protein (Salmonella phage SP01)	1e-170	100	99			8	3814	3999	1	+	186	hypothetical protein	Hypothetical protein T5.068 (Escherichia virus T5)	3e-33	100	100	Hypothetical protein lls_68 (Escherichia phage phiLLS)	5e-33	100	98
	9	6817	6422	-1	-	396	Phage-associated homing endonuclease	HNH endonuclease (Escherichia virus T5)	1e-90	100	97	Putative H-N-H-endonuclease P-TfilX (Escherichia virus T5)	1e-90	100	97			9	4103	4261	2	+	159	hypothetical protein	Hypothetical protein (Salmonella phage SP01)	9e-27	100	100	Hypothetical protein (Escherichia virus AKFV33)	8e-26	100	98
	10	9713	6927	-2	-	2787	Phage DNA primase C	Putative replication origin binding protein (Escherichia virus T5)	0	99	99	Putative DEAD/DEAH box helicase (Escherichia virus T5)	0	99	99			10	4365	4712	3	+	348	Phage protein	Hypothetical protein (Salmonelal phage Stp1)	3e-75	100	97	Hypothetical protein (Salmonella phage Sp1a)	7e-75	100	97
	11	10556	10332	-2	-	225	Phage protein	Hypothetical protein APCEc03_120 (Escherichia phage APCEc03)	6e-47	100	99	Hypothetical protein (Escherichia phage vB_EcoS_FFH1)	2e-46	100	97			11	5998	6498	1	+	501	Phage protein	Hypothetical protein My1_054 (Pectobacterium phage My1)	2e-36	96	43	Hypothetical protein SBVP3_0072 (Vibrio phage phi 3)	1e-29	96	40
	12	11162	10734	-2	-	429	Phage protein	Hypothetical protein SLUR09_00096 (Escherichia phage slur09)	2e-98	100	98	Hypothetical protein SPC35_0096 (Salmonella virus SPC35)	5e-98	100	98			12	6789	7136	3	+	348	hypothetical protein	Hypothetical protein OSY_009 (Escherichia phage OSYSP)	1e-80	100	100	Hypothetical protein P24_0058 (Bacteriophage T5-like chee24)	9e-80	100	98
	13	11443	11165	-1	-	279	Phage protein	Hypothetical protein lls_29 (Escherichia phage phiLLS)	1e-61	100	100	Hypothetical protein (Salmonella phage vB_SenS_PHB06)	2e-61	100	99			13	7256	7438	2	+	183	Phage protein	Hypothetical protein OSY_008 (Escherichia phage OSYSP)	5e-36	100	100	Hypothetical protein T5.063 (Escherichia virus T5)	7e-15	96	59
	14	11840	11658	-2	-	183	Phage protein	Hypothetical protein SLUR09_00098 (Escherichia phage slur09)	3e-36	100	98	Hypothetical protein (Escherichia phage vB_EcoS_FFH1)	1e-35	0	95			14	7909	8106	1	+	198	Phage protein	Hypothetical protein SLUR09_00156 (Escherichia phage slur09)	2e-38	100	98	Hypothetical protein (Escherichia virus BF23)	3e-38	100	97
	15	12663	11827	-3	-	837	NAD-dependent protein deacetylase of SIR2 family	SIR2 family NAD-dependent protein deacetylase (Salmonella phage SP01)	0	97	99	SIR2 family NAD-dependent protein deacetylase (Salmonella phage vB_SenS_PHB06)	0	97	99			15	8099	8335	2	+	237	hypothetical protein	Hypothetical protein (Salmonella phage SP1a)	2e-48	100	100	Hypothetical protein SLUR09_00157 (Escherichia phage slur09)	6e-48	100	99
	16	12915	12760	-3	-	156	Phage protein	Hypothetical protein SPC35_0092 (Salmonella virus SPC35)	7e-26	100	100	Hypothetical protein (Salmonella phage SP1a)	3e-25	100	96			16	8603	8824	2	+	222	Phage protein	Hypothetical protein (Escherichia phage vB_EcoS_FFH1)	6e-47	100	100	Hypothetical protein (Salmonella phage 5)	9e-47	100	99
	17	13254	12973	-3	-	282	Phage protein	Hypothetical protein OSY_049 (Escherichia phaeg OSYSP)	5e-63	100	100	Hypothetical protein CPT_Shivani 91 (Salmonella phage Shivani)	3e-62	100	99			17	8817	8981	3	+	165	Phage protein	Hypothetical protein (Escherichia virus AKFV33)	1e-29	100	100	Hypothetical protein (Salmonella phage SP3)	2e-29	100	98
	18	15228	13354	-3	-	1875	Ribonucleotide reductase of class III (anaerobic), large subunit (EC 1.17.4.2)	Anaerobic ribonucleoside-triphosphate reductase (Escherichia phage slur09)	0	100	99	Anaerobic ribonucleoside-triphosphate reductase (Salmonella virus SPC35)	0	100	99			18	9091	9258	1	+	168	hypothetical protein	Hypothetical protein SLUR09_00163 (Escherichia phage slur09)	2e-31	100	100	Hypothetical protein (Salmonella phage SP01)	3e-31	100	98
	19	15581	16333	2	+	753	Phosphate starvation-inducible protein PhoH, predicted ATPase	Phosphate starvation-inducible protein (Escherichia virus AKFV33)	0	100	100	Phosphate starvation-inducible protein (Escherichia phage APCEc03)	0	100	99			19	9326	9619	2	+	294	Phage protein	Hypothetical protein SSP1_002 (Shigella phage SSP1)	3e-63	100	99	Hypothetical protein SLUR09_00164 (Escherichia phage slur09)	1e-62	100	98
	20	16335	16556	3	+	222	Phage protein	Hypothetical protein NR01_0028 (Salmonella phage NR01)	6e-45	100	100	Hypothetical protein (Salmonella phage SP3)	1e-44	100	99			20	9619	9825	1	+	207	Phage protein	Hypothetical protein SLUR09_00165 (Escherichia phage slur09)	9e-42	100	99	Hypothetical protein (Salmonella phage Stp1)	3e-41	100	97
	21	16639	19029	1	+	2391	Ribonucleotide reductase of class Ia (aerobic), alpha subunit (EC 1.17.4.1)	Aerobic ribonucleoside diphosphate reductase_large subunit (Escherichia virus AKFV33)	0	100	100	Putative aerobic ribonucleoside diphosphate reductase large subunit (Escherichia phage APCEc03)	0	100	99			21	10100	10468	2	+	369	Pyruvate formate-lyase (EC 2.3.1.54)	Putative acetyltransferase-like protein (Escherichia phage vB_EcoS_FFH1)	2e-84	100	100	Putative acetyltransferase-related protein (Escherichia virus AKFV33)	4e+84	100	99
	22	19111	19608	1	+	498	Phage-associated homing endonuclease	Putative H-N-H-endonuclease P-TfiVIII (Salmonella virus SPC35)	1e-118	100	98	H-N-H-endonuclease (Salmonella phage SP1a)	4e-116	100	96			22	10733	10855	2	+	123	hypothetical protein	Hypothetical protein (Salmonella phage SP1a)	2e-19	100	98	Hypothetical protein (Salmonella phage 5)	4e-19	100	95
	23	19605	20750	3	+	1146	Ribonucleotide reductase of class Ia (aerobic), beta subunit (EC 1.17.4.1)	Putative aerobic ribonucleoside diphosphate reductase small subunit (Salmonella phage SP1a)	0	100	99	Putative aerobic ribonucleoside diphosphate reductase small subunit (Escherichia virus AKFV33)	0	100	99			23	10977	11324	3	+	348	Phage protein	Hypothetical protein SPC35_0052 (Salmonella virus SPC35)	7e-78	100	99	Hypothetical protein APCEc03_014 (Escherichia phage APCEc03)	6e-77	100	98
	24	20747	21280	2	+	534	Dihydrofolate reductase, phage-associated	Putative dihydrofolate reductase (Salmonella phage NR01)	2e-126	100	99	Dihydrofolate reductase (Salmonella phage vB_SenS_PHB06)	4e-126	100	99			24	11401	11682	1	+	282	Phage protein	Hypothetical protein (Salmonella phage SP3)	7e-60	100	98	Hypothetical protein (Salmonella phage SP01)	2e-59	100	97
	25	21280	22134	1	+	855	Thymidylate synthase (EC 2.1.1.45)	Thymidylate synthase (Salmonella phage vB_SenS_PHB06)	0	100	99	Thymidylate synthase (Salmonella virus SPC35)	0	100	98			25	11675	11974	2	+	300	Phage protein	Hypothetical protein (Salmonella phage vB_SenS_PHB06)	4e-65	100	98	Hypothetical protein (Escherichia virus AKFV33)	2e-64	100	98
	26	22228	22509	1	+	282	hypothetical protein	Hypothetical protein (Escherichia phage vB_EcoS_FFH1)	5e-62	100	100	Hypothetical protein (Salmonella phage vB_SenS_PHB06)	1e-61	100	99			26	11967	12359	3	+	393	Phage protein	Hypothetical protein (Escherichia virus AKFV33)	8e-91	100	97	Hypothetical protein SPC35_0049 (Salmonella virus SPC35)	5e-90	100	96
	27	22509	22985	3	+	477	Phage ribonuclease H (EC 3.1.26.4)	Ribonuclease H (Salmonella virus SPC35)	4e-116	100	100	Ribonuclease H (Salmonella phage vB_SenS_PHB06)	1e-115	100	100			27	12340	12636	1	+	297	Phage protein	Hypothetical protein (Salmonella phage SP01)	3e-65	100	97	Hypothetical protein SLUR09_00175 (Escherichia phage slur09)	1e-64	100	96
	28	23063	23347	2	+	285	Phage protein	Hypothetical protein SLUR09_00113 (Escherichia phage slur09)	2e-60	100	100	Hypothetical protein (Salmonella phage Stp1)	1e-57	100	96			28	12633	12917	3	+	285	Phage protein	Hypothetical protein OSY_155 (Escherichia phage OSYSP)	1e-59	100	98	Hypothetical protein NR01_0140 (Salmonella phage NR01)	2e-59	100	97
	29	23344	23793	1	+	450	Uncharacterized protein COG3236	Swarming motility protein YbiA (Escherichia phage slur09)	5e-106	100	100	Swarming motility protein (Shigella phage SSP1)	3e-105	100	99			29	13027	13371	1	+	345	Phage protein	Hypothetical protein (Salmonella phage SP01)	1e-77	100	99	Hypothetical protein T5.048 (Escherichia virus T5)	9e-76	100	97
	30	23869	24384	1	+	516	Phage protein	Hypothetical protein (Salmonella phage SP01)	2e-122	100	100	Swarming motility protein (Shigella phage SP1a)	9e-122	100	99			30	13526	14224	2	+	699	Phage protein	Hypothetical protein (Escherichia virus AKFV33)	6e-173	100	100	Hypothetical protein P24_0041 (Bacteriophage T5-like chee24)	1e-172	100	99
	31	24448	24663	1	+	216	Phage tail length tape-measure protein	Hypothetical protein (Escheirchia virus AKFV33)	1e-41	100	100	Baseplate wedge subunit (Escherichia phage phiLLS)	1e-40	100	99			31	14181	14630	3	+	450	Phage protein	Hypothetical protein P24_0040 (Bacteriophage T5-like chee24)	2e-103	100	98	Hypothetical protein (Escherichia virus AKFV33)	1e-101	100	97
	32	24705	24941	3	+	237	Phage protein	Hypothetical protein (Escherichia phage vB_EcoS_FFH1)	3e-51	100	100	Hypothetical protein APCEc03_143 (Escherichia phage ACPEc03)	4e-51	100	99			32	14914	15666	1	+	753	Deoxynucleotide monophosphate kinase (EC 2.7.4.13)	Deoxynucleoside-5'-monophosphate kinase (Salmonella virus SPC35)	0	100	99	Deoxynucleoside-5-monophosphate kinase (Escherichia phage APCEc03)	0	100	99
	33	24969	25670	3	+	702	Metallopeptidase, phage-associated	Metallopeptidase (Salmonella phage vB_SenS_PHB06)	3e-169	100	97	Putative metallopeptidase (Salmonella virus SPC35)	6e-169	100	97			33	15679	16278	1	+	600	ATP-dependent Clp protease proteolytic subunit (EC 3.4.21.92)	Clp protease (Echerichia phage slur09)	1e-147	100	99	ATP-dependent Clp protease proteolytic subunit (Bacteriophage T5-like chee24)	2e-147	100	99
	34	25741	25923	1	+	183	Phage protein	Hypothetical protein SLUR09_00119 (Escherichia phage slur09)	3e-34	100	100	Hypothetical protein SPC35_0076 (Salmonella virus SPC35)	4e-34	100	98			34	16435	17091	1	+	657	Phage holin	Putative holin (Escherichia phage vB_EcoS_FFH1)	1e-158	100	99	Holin (Salmonella phage Shivani)	2e-158	100	99
	35	25977	26615	3	+	639	Phage tail fiber protein	Hypothetical protein SLUR09_00120 (Escherichia phage slur09)	2e-150	100	100	Hypothetical protein CPT_Shivani 75 (Salmonella phage Shivani)	2e-149	100	99			35	17088	17501	3	+	414	Phage endolysin	Lysozyme (Escherichia virus AKFV33)	1e-96	100	100	Endolysin (Salmonella phage Stp1)	2e-96	100	99
	36	27058	27375	1	+	318	Phage protein	Hypothetical protein SPC35_0074 (Salmonella virus SPC35)	6e-72	100	100	Hypothetical protein APCEc03_147 (Escherichia phage ACPEc03)	3e-71	100	99			36	17561	17689	2	+	129	hypothetical protein	Hypothetical protein APCEc03_027 (Escherichia phage APCEc03)	4e-23	100	100	Hypothetical protein BN79_032 (Yersinia phage phiR201)	0.001	95	48
	37	27381	27830	3	+	450	Phage protein	Cell wall hydrolase SleB (Escherichia virus AKFV33)	3e-107	100	100	Putative cell wall hydrolase SleB (Escherichia virus DT57C)	1e-106	100	99			37	18074	18505	2	+	432	Phage protein	Hypothetical protein APCEc03_029 (Escherichia phage APCEc03)	1e-99	100	100	Hypothetical protein T5.038 (Escherichia virus T5)	5e-99	100	99
	38	27899	28069	2	+	171	Phage protein	Hypothetical protein SPC35_0072 (Salmonella virus SPC35)	3e-31	100	100	Hypothetical protein OSY_029 (Escherichia phage OSYSP)	2e-30	100	98			38	18498	18788	3	+	291	Thioredoxin, phage-associated	Thioredoxin (Salmonella phage SP01)	5e-65	100	100	Hypothetical protein SLUR09_00007 (Escherichia phage slur09)	9e-65	100	99
	39	28069	28503	1	+	435	Phage recombination related exonuclease (EC 3.1.11.-)	Hypothetical protein (Escheirchia virus AKFV33)	2e-97	100	97	Hypothetical protein SLUR09_00124 (Escherichia phage slur09)	3e-97	100	97			39	18991	19131	1	+	141	Phage protein	Hypothetical protein SPC35_0034 (Salmonella virus SPC35)	5e-25	100	98	Hypothetical protein (Salmonella phage Stp1)	6e-25	100	98
	40	29447	30394	2	+	948	Phage protein	Hypothetical protein (Escherichia phage vB_EcoS_FFH1)	0	100	100	Putative transmembrane protein (Escherichia virus T5)	0	100	99			40	19134	19997	3	+	864	Serine/threonine protein phosphatase (EC 3.1.3.16)	Putative serine/threonine protein phosphatase (Salmonella phage Stp1)	0	100	98	Putative serine/threonine protein phosphatase (Salmonella virus SP3)	0	100	98
	41	31134	30718	-3	-	417	Phage protein	Hypothetical protein SLUR09_00127 (Escherichia phage slur09)	2e-87	100	100	Hypothetical protein NR01_0007 (Salmonella phage NR01)	3e-86	100	99			41	19997	20518	2	+	522	Phosphoesterase	Hypothetical protein (Salmonella phage SP1a)	8e-121	100	97	Putative serine/threonine protein phosphatase (Salmonella virus SPC35)	1e-120	100	97
	42	31392	31156	-3	-	237	Phage protein	Hypothetical protein (Salmonella phage 5)	5e-45	100	100	Hypothetical protein SSP1_157 (Shigella phage SSP1)	5e-45	100	100			42	20686	21114	1	+	429	Phage protein	Hypothetical protein (Salmonella phage SP3)	2e-96	100	96	D11 protein (Salmonella phage Stp1)	5e-88	100	96
	43	32142	31804	-3	-	339	Phage protein	Hypothetical protein NR01_0006 (Salmonella phage NR01)	9e-76	100	96	Hypothetical protein (Salmonella phage SP3)	1e-75	100	96			43	21193	21471	1	+	279	Phage protein	Hypothetical protein CPT_Shivani31 (Salmonella phage Shivani)	1e-58	100	99	Hypothetical protein (Salmonella phage SP3)	3e-58	100	98
	44	32408	32926	2	+	519	Phage protein	Hypothetical protein SPC35_0067 (Salmonella virus SPC35)	2e-124	100	99	Hypothetical protein (Salmonella phage Stp1)	1e-123	100	99			44	21530	21775	2	+	246	Phage protein	Hypothetical protein (Escherichia phage vB_EcoS_FFH1)	7e-50	100	100	Tail sheath monomer (Escherichia phage phiLLS)	8e-50	100	100
	45	33140	33328	2	+	189	hypothetical protein	Hypothetical protein P1301_0072 (Bacteriophage T5-like chee130_1)	8e-34	100	94	Hypothetical protein SLUR09_00131 (Escherichia phage slur09)	5e-21	100	68			45	21772	22017	1	+	246	Phage protein	Hypothetical protein (Salmonella phage SP01)	7e-49	100	96	Hypothetical protein lls_110 (Escherichia phage phiLLS)	1e-48	100	96
	46	33338	33523	2	+	186	Phage antitermination protein Q	Hypothetical protein (Escheirchia virus AKFV33)	1e-34	100	97	Hypothetical protein SSP1_160 (Shigella phage SSP1)	1e-33	100	95			46	22058	22333	2	+	276	Phage protein	Hypothetical protein (Salmonella phage SP3)	2e-57	100	97	Hypothetical protein (Escherichia virus AKFV33)	2e-57	100	97
	47	33768	33884	3	+	117	Phage protein	Hypothetical protein (Escheirchia virus AKFV33)	7e-19	100	100	Hypothetical protein SLUR09_00134 (Escherichia phage slur09)	1e-18	100	100			47	22433	22633	2	+	201	Phage protein	Hypothetical protein SPC35_0025 (Salmonella virus SPC35)	4e-38	100	98	Hypothetical protein (Salmonella phage SP3)	8e-38	100	97
	48	33877	34083	1	+	207	Phage protein	Hypothetical protein (Luteibacter rhizovicinus)	1e-40	100	100	Hypothetical protein (Salmonella phage vB_SenS_PHB06)	3e-40	100	99			48	22630	23091	1	+	462	Phage protein	Hypothetical protein SPC35_0024 (Salmonella virus SPC35)	2e-110	100	99	Hypothetical protein (Escherichia virus AKFV33)	3e-110	100	98
	49	34174	34449	1	+	276	Phage protein	Hypothetical protein (Salmonella phage vB_SenS_PHB06)	3e-59	100	99	Hypothetical protein SSP1_164 (Shigella phage SSP1)	1e-58	100	99			49	23072	23410	2	+	339	Phage capsid and scaffold	Hypothetical protein SLUR09_00020 (Escherichia phage slur09)	7e-73	100	98	Hypothetical protein T5.025 (Escherichia virus T5)	3e-72	100	97
	50	35669	35538	-2	-	132	Phage protein	Hypothetical protein (Escherichia phage vB_EcoS_FFH1)	1e-22	100	100	Hypothetical protein (Salmonella phage vB_SenS_PHB06)	2e-22	100	98			50	23470	23703	1	+	234	Phage protein	Hypothetical protein SLUR09_00021 (Escherichia phage slur09)	2e-44	100	94	Hypothetical protein (Salmonella phage SP3)	4e-31	92	76
	51	35690	35875	2	+	186	hypothetical protein	Hypothetical protein T5.068 (Escherichia virus T5)	3e-33	100	100	Hypothetical protein lls_68 (Escherichia phage phiLLS)	5e-33	100	98			51	23724	23888	3	+	165	Phage protein	Hypothetical protein (Escherichia virus AKFV33)	4e-26	100	100	Hypothetical protein SPC35_0019 (Salmonella virus SPC35)	6e-26	100	98
[truncated: 358 more rows]
[truncated: 49 more columns]

## Sheet: Table S4
Table S4. Accession numbers of newly isolated phages.
Accession number	Phage
MK761195	SF4
MK761196	SF5
MK761197	SS4
MK761198	SS10
MK761199	SI2
MK770409	SF1
MK770410	SE3
MK770411	SE13
MK770412	SE5
MK770413	SE4
MK770414	SE16
MK770415	SF11
MK972685	SE10
MK972686	SF3
MK972687	SE1
MK972688	SI8
MK972689	SF6
[truncated: 28 more rows]

## Sheet: Table S5
Table S5. Source, indicator strain and plaque morphologies of sequenced phages.
[truncated: 46 more rows]

[truncated: 1 more sheets: Figure S1]
